# Supplementary material for: TMT-based quantitative proteomics revealed follicle-stimulating hormone (FSH)-related molecular characterizations for potentially prognostic assessment and personalized treatment of FSH-positive non-functional pituitary adenomas
Source: EPMA J. 2019 Aug 29;10(4):395–414. doi: 10.1007/s13167-019-00187-w (PMC6882982; doi:10.1007/s13167-019-00187-w)
Supplement: Supplementary file 3 — (XLS 152 kb) [file 13167_2019_187_MOESM3_ESM.xls]

## Sheet: sheet 1
Supplemental Table 1. Differentially expressed proteins (DEPs) identified between FSH+ vs. FSH- NFPAs.
Protein accession	Gene name	Protein description	Score	Coverage [%]	#Peptides	MW* [kDa]	calc.pI	#Unique peptides	#PSMs	Ratio of FSH+vs. FSH-	p-value
Q7RTW8	OTOA	Otoancorin	110	1.2	11	141.68	5.53	2	2	0.0281019	5.19336e-07
P01189	POMC	Pro-opiomelanocortin	77	6	5	34.39	7.56	2	2	0.0773556	4.47737e-06
P01236	PRL	Prolactin	674	41.4	36	29.24	6.5	8	7	0.102868	5.03734e-07
Q86SE5	RALYL	RNA-binding Raly-like protein	60	8.2	3	38.84	7.7	2	3	0.117944	3.0645e-06
O43405	COCH	Cochlin	205	10.5	9	68.32	8.18	6	5	0.163931	8.87536e-06
P35442	THBS2	Thrombospondin-2	936	15	32	144.1	4.62	12	14	0.16505	6.77436e-07
P28069	POU1F1	Pituitary-specific positive transcription factor 1	72	4.8	2	38.16	8.36	1	1	0.182771	2.20301e-06
Q9NYL4	FKBP11	Peptidyl-prolyl cis-trans isomerase FKBP11	281	17.9	13	26.23	9.44	3	3	0.18406	5.06758e-06
P01241	GH1	Somatotropin	435	18	23	27.41	5.29	4	3	0.221909	7.76948e-05
P35558	PCK1	"Phosphoenolpyruvate carboxykinase, cytosolic [GTP]"	151	13.3	12	79.11	5.8	9	9	0.22288	1.34666e-06
P54687	BCAT1	"Branched-chain-amino-acid aminotransferase, cytosolic"	87	3.9	2	48.78	5.17	1	1	0.235282	4.11706e-06
Q02447	SP3	Transcription factor Sp3	111	2	3	87.26	5.1	1	1	0.238561	0.00077881
Q5KSL6	DGKK	Diacylglycerol kinase kappa	47	1.3	2	160.18	5.36	2	2	0.239165	2.83568e-06
Q8TB73	NDNF	Protein NDNF	91	4.8	4	78.55	9.07	3	3	0.245632	9.52407e-07
P22466	GAL	Galanin peptides	56	25.2	3	14.9	6.84	3	3	0.265737	5.45641e-07
Q5T2T1	MPP7	MAGUK p55 subfamily member 7	44	3.1	3	77.8	6.65	2	2	0.278712	7.45166e-06
P32322	PYCR1	"Pyrroline-5-carboxylate reductase 1, mitochondrial"	176	11	3	37.69	7.18	2	2	0.289038	4.71342e-05
Q63HM9	PLCXD3	PI-PLC X domain-containing protein 3	77	10.6	4	41.39	5.87	3	3	0.299323	4.53282e-05
P0DJI8	SAA1	Serum amyloid A-1 protein	120	29.5	5	14.96	6.28	3	3	0.301974	1.77693e-05
Q53RD9	FBLN7	Fibulin-7	36	2.1	2	51.58	7.88	1	1	0.306531	7.25338e-06
Q6MZW2	FSTL4	Follistatin-related protein 4	40	3.1	2	101.85	5.88	2	2	0.316166	2.07448e-05
Q01995	TAGLN	Transgelin	474	43.3	26	26.78	8.87	8	9	0.31866	1.61968e-06
P06213	INSR	Insulin receptor	243	6.9	11	174.5	5.83	9	9	0.326902	8.26093e-06
Q9NR45	NANS	Sialic acid synthase	139	16.2	8	48.07	6.29	5	5	0.338222	4.49585e-06
Q7Z7M9	GALNT5	Polypeptide N-acetylgalactosaminyltransferase 5	38	3.2	2	126.08	9.51	4	2	0.340352	0.000238217
P23083	P23083	Ig heavy chain V-I region V35	44	10.3	2	14.49	9.59	1	1	0.342619	2.61694e-06
Q9UBS3	DNAJB9	DnaJ homolog subfamily B member 9	618	34.5	23	29.57	8.37	7	7	0.347645	4.08302e-06
Q86X02	CDR2L	Cerebellar degeneration-related protein 2-like	52	6.2	3	59.79	5.7	3	3	0.352126	0.00149238
Q9HCB6	SPON1	Spondin-1	62	1.2	2	105.45	5.85	1	1	0.35506	3.27855e-06
Q8IY81	FTSJ3	pre-rRNA processing protein FTSJ3	44	2.4	2	116.84	8.53	2	2	0.356479	4.71877e-06
P05937	CALB1	Calbindin	94	16.9	7	36.25	4.7	5	5	0.365729	1.68484e-05
Q9BVP2	GNL3	Guanine nucleotide-binding protein-like 3	128	7.8	5	78.05	9.23	4	4	0.369437	8.26723e-05
Q8IWE2	FAM114A1	Protein NOXP20	52	8.7	3	70.44	4.61	4	3	0.376255	2.48571e-05
Q6UXH1	CRELD2	Cysteine-rich with EGF-like domain protein 2	68	6.2	2	44	4.5	2	2	0.380032	0.00109526
Q13451	FKBP5	Peptidyl-prolyl cis-trans isomerase FKBP5	120	13.8	6	64.07	5.7	5	5	0.382772	9.75784e-06
O14975	SLC27A2	Very long-chain acyl-CoA synthetase	239	15.6	11	80.69	8.75	9	8	0.383337	2.96589e-06
Q9GZL7	WDR12	Ribosome biogenesis protein WDR12	60	4.7	2	55.75	5.57	2	2	0.384024	1.70308e-07
Q9NT22	EMILIN3	EMILIN-3	92	8	5	88.2	7.84	5	5	0.3955	2.27998e-06
Q8WTS6	SETD7	Histone-lysine N-methyltransferase SETD7	44	2.7	2	44.7	4.5	1	1	0.397163	3.8575e-07
Q71U36	TUBA1A	Tubulin alpha-1A chain	3189	54.8	152	55.37	4.94	1	20	0.397349	0.00462798
P12821	ACE	Angiotensin-converting enzyme	346	8.3	17	162.79	5.95	11	11	0.40728	1.75906e-08
Q9UKB3	DNAJC12	DnaJ homolog subfamily C member 12	73	12.6	4	28.16	5.51	3	3	0.409458	8.85957e-06
P00738	HP	Haptoglobin	534	21.4	32	54.11	6.13	10	10	0.41156	6.48089e-06
Q8N257	HIST3H2BB	Histone H2B type 3-B	1668	62.7	81	18.71	10.31	1	10	0.418372	6.43458e-06
O60825	PFKFB2	"6-phosphofructo-2-kinase/fructose-2,6-bisphosphatase 2"	369	19.6	21	66.97	8.61	9	9	0.419906	1.1229e-05
P46087	NOP2	Probable 28S rRNA (cytosine(4447)-C(5))-methyltransferase	93	2.8	3	107.01	9.27	2	2	0.422835	7.92298e-05
Q14627	IL13RA2	Interleukin-13 receptor subunit alpha-2	44	4.7	2	50.56	4.84	2	2	0.424434	2.73061e-06
P12081	HARS	"Histidine--tRNA ligase, cytoplasmic"	259	23.8	19	68.03	5.72	9	12	0.425994	2.52258e-07
P26038	MSN	Moesin	759	32.4	54	82.33	6.08	19	23	0.435611	2.41293e-07
P42658	DPP6	Dipeptidyl aminopeptidase-like protein 6	65	2.8	3	110.07	5.95	3	3	0.438744	4.26189e-06
Q70UQ0	IKBIP	Inhibitor of nuclear factor kappa-B kinase-interacting protein	193	15.4	10	48.57	9.21	5	6	0.441993	3.65361e-05
Q13217	DNAJC3	DnaJ homolog subfamily C member 3	349	28.6	20	69.92	5.83	15	14	0.443053	2.49756e-06
Q53GD3	SLC44A4	Choline transporter-like protein 4	70	2	2	88.53	8.91	1	1	0.445552	3.28006e-05
Q9NYZ1	TVP23B	Golgi apparatus membrane protein TVP23 homolog B	44	3.9	2	26.37	8.62	1	1	0.448489	4.86965e-05
Q6P4E1	CASC4	Protein CASC4	187	13.2	10	56.51	5.54	5	5	0.457895	5.28465e-05
O94819	KBTBD11	Kelch repeat and BTB domain-containing protein 11	132	8.7	5	68.08	5.78	4	4	0.459899	2.53281e-05
Q15293	RCN1	Reticulocalbin-1	290	19.9	11	45.28	4.86	5	5	0.461736	9.27488e-05
O94855	SEC24D	Protein transport protein Sec24D	109	4.8	7	124.79	6.91	5	5	0.467622	9.7138e-06
Q92520	FAM3C	Protein FAM3C	122	20.7	7	29.76	8.52	4	4	0.474087	5.3249e-05
Q96RQ1	ERGIC2	Endoplasmic reticulum-Golgi intermediate compartment protein 2	48	5.3	2	47.39	6.27	2	2	0.475394	1.17343e-06
Q9Y680	FKBP7	Peptidyl-prolyl cis-trans isomerase FKBP7	74	15.4	5	36.29	6.09	4	4	0.478282	6.20347e-06
Q96K17	BTF3L4	Transcription factor BTF3 homolog 4	35	42.4	2	21.39	5.95	4	2	0.479229	0.0186344
Q9H8Y8	GORASP2	Golgi reassembly-stacking protein 2	61	11.9	6	50.73	4.73	3	4	0.479707	0.00105569
Q14137	BOP1	Ribosome biogenesis protein BOP1	52	4.7	4	90.45	5.8	4	4	0.480494	5.10402e-07
O60763	USO1	General vesicular transport factor p115	658	21.1	37	122.95	4.85	20	20	0.481373	1.06953e-07
Q9Y3T9	NOC2L	Nucleolar complex protein 2 homolog	45	2.1	2	95.58	5.46	2	2	0.482708	3.28624e-06
P35858	IGFALS	Insulin-like growth factor-binding protein complex acid labile subunit	105	7.3	3	69.26	6.33	3	3	0.483055	0.000206827
Q96SI9	STRBP	Spermatid perinuclear RNA-binding protein	205	11.3	12	88.04	8.91	6	8	0.484044	1.37928e-05
Q9NP61	ARFGAP3	ADP-ribosylation factor GTPase-activating protein 3	49	4.7	3	67.49	7.04	3	3	0.485659	5.04921e-06
P98179	RBM3	RNA-binding protein 3	35	10.8	2	18.08	8.86	2	2	0.486207	5.55436e-05
Q5JTH9	RRP12	RRP12-like protein	117	3.9	7	167.26	8.97	4	5	0.487029	5.26765e-07
P80748	P80748	Ig lambda chain V-III region LOI	108	22.5	3	12.96	4.95	2	2	0.487161	0.000155185
Q9Y6U3	SCIN	Adseverin	46	2.7	2	93.5	5.5	2	2	0.487274	1.33557e-06
P13671	C6	Complement component C6	38	1.7	3	123.72	6.39	2	2	0.487883	1.84996e-06
Q8N428	GALNT16	Polypeptide N-acetylgalactosaminyltransferase 16	42	3	2	70.88	9.28	2	2	0.490449	9.17331e-05
Q99729	HNRNPAB	Heterogeneous nuclear ribonucleoprotein A/B	111	13.3	9	43.19	8.22	3	6	0.491715	9.04472e-05
P29373	CRABP2	Cellular retinoic acid-binding protein 2	77	18.1	3	19.06	5.42	2	3	0.4919	7.69838e-06
Q9H8H3	METTL7A	Methyltransferase-like protein 7A	34	4.9	2	32.02	8.7	1	1	0.494587	9.66715e-05
P14373	TRIM27	Zinc finger protein RFP	96	7.4	5	64.81	5.83	3	3	0.495829	3.58402e-05
Q92752	TNR	Tenascin-R	86	2.7	5	159.6	4.71	4	4	0.5	1.23826e-06
Q8TC71	SPATA18	Mitochondria-eating protein	57	1.7	2	68.8	8.93	1	1	0.500617	0.000250511
Q9BZE4	GTPBP4	Nucleolar GTP-binding protein 1	194	10.4	9	90.36	9.52	6	6	0.502123	4.58319e-05
Q96AY3	FKBP10	Peptidyl-prolyl cis-trans isomerase FKBP10	275	15.3	13	69.3	5.36	8	8	0.502707	1.85089e-05
Q9H6R3	ACSS3	"Acyl-CoA synthetase short-chain family member 3, mitochondrial"	138	8.2	10	85.9	8.84	7	7	0.502938	9.64155e-06
Q9Y5P6	GMPPB	Mannose-1-phosphate guanyltransferase beta	96	2.8	3	43.82	6.16	1	1	0.506417	1.3759e-05
P05813	CRYBA1	Beta-crystallin A3	30	8.4	2	27.71	5.81	2	2	0.507466	1.78581e-05
Q9Y4P3	TBL2	Transducin beta-like protein 2	63	8.3	4	57.96	9.52	3	3	0.50847	6.89317e-05
Q96DG6	CMBL	Carboxymethylenebutenolidase homolog	92	9	4	32.96	6.71	3	3	0.509064	9.46071e-08
Q969H8	MYDGF	Myeloid-derived growth factor	66	8.7	5	21.19	6.2	3	3	0.509557	2.79117e-05
P56182	RRP1	Ribosomal RNA processing protein 1 homolog A	124	8.9	6	60.37	9.39	4	4	0.513432	9.93173e-06
Q8TBQ9	TMEM167A	Protein kish-A	38	12.5	2	9.26	9.26	1	1	0.513927	0.00202024
Q9H0Q0	FAM49A	Protein FAM49A	78	10.8	3	41.81	5.71	2	3	0.516283	2.8021e-06
Q3LXA3	DAK	Bifunctional ATP-dependent dihydroxyacetone kinase/FAD-AMP lyase (cyclizing)	196	18.4	10	65.9	7.12	10	8	0.521576	5.61639e-05
O14562	UBFD1	Ubiquitin domain-containing protein UBFD1	42	6.8	3	40.12	5.55	3	3	0.522761	3.61858e-05
P98095	FBLN2	Fibulin-2	41	1.4	2	138.21	4.73	2	2	0.523606	3.50399e-05
P31483	TIA1	Nucleolysin TIA-1 isoform p40	133	12.4	6	47.86	7.62	2	4	0.523798	2.57163e-05
Q9BYT8	NLN	"Neurolysin, mitochondrial"	108	5.8	5	92.8	6.21	4	4	0.523929	0.000649634
P69891	HBG1	Hemoglobin subunit gamma-1	744	41.5	32	19.17	6.64	6	6	0.525794	5.77156e-07
P47972	NPTX2	Neuronal pentraxin-2	28	3.5	2	51.77	5.45	2	2	0.527933	0.000110851
P08174	CD55	Complement decay-accelerating factor	108	5.2	7	46.98	7.79	2	2	0.528216	0.000518227
P98196	ATP11A	Probable phospholipid-transporting ATPase IH	49	2	2	145.36	6.17	3	2	0.528878	5.30844e-05
P14209	CD99	CD99 antigen	64	5.4	2	21.87	4.58	1	1	0.532694	0.000954488
Q15363	TMED2	Transmembrane emp24 domain-containing protein 2	383	22.9	21	25.38	5.08	4	4	0.534895	2.88487e-06
P07357	C8A	Complement component C8 alpha chain	64	4.5	4	74.39	6.07	3	3	0.536049	2.13966e-05
P15311	EZR	Ezrin	417	24.4	31	82.32	5.94	14	16	0.53625	2.95065e-06
P04003	C4BPA	C4b-binding protein alpha chain	50	5.4	5	77.06	7.15	3	3	0.536647	1.54012e-06
Q9NRY5	FAM114A2	Protein FAM114A2	176	21.6	11	65.34	4.85	11	10	0.537263	0.000143146
Q96EC8	YIPF6	Protein YIPF6	65	5.1	2	28.07	5.46	1	1	0.538247	1.28489e-05
Q9NR30	DDX21	Nucleolar RNA helicase 2	243	12.6	15	108.89	9.32	9	11	0.538938	1.18038e-05
Q9NUY8	TBC1D23	TBC1 domain family member 23	58	1.9	2	89.44	5.23	2	2	0.540437	0.000289237
P07196	NEFL	Neurofilament light polypeptide	538	22.5	32	70.47	4.64	13	15	0.541562	5.70582e-06
P62328	TMSB4X	Thymosin beta-4	34	15.9	2	7.34	5.02	1	1	0.541997	0.000503223
O14791	APOL1	Apolipoprotein L1	97	9.8	5	49.96	5.6	4	4	0.543128	1.35765e-05
Q9NQ55	PPAN	Suppressor of SWI4 1 homolog	55	5.1	4	62.15	10.13	3	3	0.54488	0.000103329
Q8TF21	ANKRD24	Ankyrin repeat domain-containing protein 24	50	2	2	134.93	4.98	2	2	0.545218	1.81436e-05
Q96IJ6	GMPPA	Mannose-1-phosphate guanyltransferase alpha	129	11.9	7	49.58	6.73	5	5	0.545829	3.92783e-05
P26640	VARS	Valine--tRNA ligase	674	16.2	29	154.93	7.53	19	18	0.546447	3.11375e-06
P61289	PSME3	Proteasome activator complex subunit 3	73	9.8	3	34.64	5.69	3	2	0.54665	0.00069157
Q5JSL3	DOCK11	Dedicator of cytokinesis protein 11	217	4.2	10	277.95	7.87	8	9	0.547241	0.000368297
Q14011	CIRBP	Cold-inducible RNA-binding protein	206	33.1	10	20.24	9.51	6	6	0.547278	2.88124e-05
Q86YH6	PDSS2	Decaprenyl-diphosphate synthase subunit 2	64	7	3	49.48	8.44	3	3	0.548634	6.589e-07
Q9HAT2	SIAE	Sialate O-acetylesterase	68	4.2	3	64.92	6.93	2	2	0.549285	4.92698e-05
Q9BWW4	SSBP3	Single-stranded DNA-binding protein 3	82	5.4	3	42.4	6.4	1	2	0.552781	7.47749e-05
Q96BY9	SARAF	Store-operated calcium entry-associated regulatory factor	63	5	3	40.96	7.49	2	2	0.553351	0.000714619
P33121	ACSL1	Long-chain-fatty-acid--CoA ligase 1	286	17.9	26	89.23	6.81	12	14	0.553423	2.68978e-05
P07360	C8G	Complement component C8 gamma chain	133	7.4	2	23.81	8.49	1	1	0.554615	0.000197535
Q9BRF8	CPPED1	Serine/threonine-protein phosphatase CPPED1	96	11.1	5	40.68	5.78	4	4	0.555641	6.14902e-05
P19652	ORM2	Alpha-1-acid glycoprotein 2	102	14.4	5	27.08	5.03	2	3	0.555668	0.000485563
Q6P996	PDXDC1	Pyridoxal-dependent decarboxylase domain-containing protein 1	227	10.5	13	97.88	5.25	9	9	0.556807	4.48127e-06
O76038	SCGN	Secretagogin	324	26.4	20	37.92	5.25	6	7	0.557135	3.27372e-05
P49327	FASN	Fatty acid synthase	998	14	54	295.58	6.01	32	29	0.557161	3.82177e-05
P54289	CACNA2D1	Voltage-dependent calcium channel subunit alpha-2/delta-1	411	12.2	27	140.98	5.12	12	13	0.557305	9.94383e-07
Q8WUH6	TMEM263	Transmembrane protein 263	134	31.9	9	14.49	9.3	3	3	0.558439	0.000692466
Q13510	ASAH1	Acid ceramidase	412	21	23	51.27	7.52	10	10	0.558605	5.32858e-06
Q9H3P7	ACBD3	Golgi resident protein GCP60	288	14.6	13	67.94	5.02	7	6	0.558919	4.76274e-05
P13667	PDIA4	Protein disulfide-isomerase A4	1309	38	59	88.35	4.96	22	23	0.559361	6.33538e-06
O75379	VAMP4	Vesicle-associated membrane protein 4	87	18.4	3	19.19	6.75	2	2	0.559732	0.000110404
Q9P0K1	ADAM22	Disintegrin and metalloproteinase domain-containing protein 22	42	2.3	3	117.2	6.91	3	3	0.560079	2.16387e-05
Q8NCA5	FAM98A	Protein FAM98A	126	2.9	4	62.93	9.15	2	2	0.560594	7.21884e-06
Q15485	FCN2	Ficolin-2	45	4.5	2	38.33	6.31	2	2	0.562031	2.98014e-06
Q13620	CUL4B	Cullin-4B	361	16	23	123.97	7.01	10	16	0.562324	3.71018e-08
Q8IU81	IRF2BP1	Interferon regulatory factor 2-binding protein 1	34	4.6	2	67.83	8.52	3	1	0.562613	0.000656886
P12429	ANXA3	Annexin A3	443	37.5	21	42.71	5.63	12	11	0.564308	1.63889e-06
Q99805	TM9SF2	Transmembrane 9 superfamily member 2	146	4.2	6	85.29	7.23	4	4	0.564629	2.88896e-06
Q8TCT9	HM13	Minor histocompatibility antigen H13	309	20.2	16	46.33	6.01	7	7	0.565297	3.72877e-06
P53999	SUB1	Activated RNA polymerase II transcriptional coactivator p15	217	31.5	13	18.97	9.6	5	5	0.565455	2.14366e-05
Q96CX2	KCTD12	BTB/POZ domain-containing protein KCTD12	146	14.5	8	38.03	5.51	4	4	0.565937	0.000546416
Q9BQE5	APOL2	Apolipoprotein L2	212	14.2	7	41.48	6.28	5	5	0.566101	3.58323e-05
Q6ZRP7	QSOX2	Sulfhydryl oxidase 2	103	6.4	7	86.7	7.64	5	5	0.56786	3.0138e-05
P02774	GC	Vitamin D-binding protein	113	7	9	64.84	5.4	4	4	0.567904	1.96248e-05
Q9HDC9	APMAP	Adipocyte plasma membrane-associated protein	90	10.1	5	50.52	5.82	5	4	0.567962	0.000172633
Q10472	GALNT1	Polypeptide N-acetylgalactosaminyltransferase 1	58	2	2	73.57	7.83	1	1	0.568106	0.000144446
Q9H4A6	GOLPH3	Golgi phosphoprotein 3	96	5	3	38.89	6.05	1	1	0.570315	7.95286e-05
O94766	B3GAT3	Galactosylgalactosylxylosylprotein 3-beta-glucuronosyltransferase 3	137	14.6	7	40.48	8.39	6	6	0.570594	4.14808e-05
Q03167	TGFBR3	Transforming growth factor beta receptor type 3	89	5.6	4	104.03	5.45	4	4	0.572868	0.000279253
O95834	EML2	Echinoderm microtubule-associated protein-like 2	148	12.2	12	77.79	5.86	7	7	0.573278	6.24291e-07
Q10469	MGAT2	"Alpha-1,6-mannosyl-glycoprotein 2-beta-N-acetylglucosaminyltransferase"	82	3.6	2	58.62	8.99	2	2	0.573438	0.000696524
Q9P2E5	CHPF2	Chondroitin sulfate glucuronyltransferase	68	5.1	5	89.84	7.94	4	4	0.575726	0.000120419
Q6RFH5	WDR74	WD repeat-containing protein 74	67	6.8	2	47.57	8.64	2	2	0.576302	4.56458e-05
Q9GZM5	YIPF3	Protein YIPF3	89	8	3	40.51	5.47	3	2	0.577523	5.01113e-05
Q9Y3A6	TMED5	Transmembrane emp24 domain-containing protein 5	115	11.8	4	29.54	4.71	3	2	0.578577	1.65824e-05
P06748	NPM1	Nucleophosmin	390	20.1	19	40.52	4.64	5	5	0.580729	5.81199e-05
P07237	P4HB	Protein disulfide-isomerase	1547	40.6	94	68.48	4.76	22	21	0.580821	1.44598e-05
P46459	NSF	Vesicle-fusing ATPase	1136	29	62	96.58	6.52	21	21	0.580938	1.27782e-06
P61960	UFM1	Ubiquitin-fold modifier 1	64	68.2	4	10.77	9.36	4	4	0.583117	0.00052655
P0CG05	IGLC2	Ig lambda-2 chain C regions	873	55.7	29	13.52	6.92	2	5	0.583926	5.39185e-06
P0C0L4	C4A	Complement C4-A	1070	15.1	60	212.14	6.65	1	26	0.584052	8.41722e-06
Q9BZE9	ASPSCR1	Tether containing UBX domain for GLUT4	48	3.4	2	66.62	6.23	2	2	0.584326	4.82978e-07
O95394	PGM3	Phosphoacetylglucosamine mutase	159	14.8	9	68.75	5.84	8	7	0.584375	0.000219496
Q9H6W3	NO66	Bifunctional lysine-specific demethylase and histidyl-hydroxylase NO66	100	7.3	6	74.13	6.02	3	4	0.585864	0.00022284
Q15397	KIAA0020	Pumilio domain-containing protein KIAA0020	27	2.6	2	94.33	9.65	2	2	0.587385	5.65872e-05
Q86WR0	CCDC25	Coiled-coil domain-containing protein 25	29	10.1	3	30.82	6.34	3	3	0.58822	0.000350463
Q9Y6K5	OAS3	2~-5~-oligoadenylate synthase 3	102	3.8	4	136.15	8.73	5	4	0.589777	5.71294e-05
Q92598	HSPH1	Heat shock protein 105 kDa	344	13.5	16	116.28	5.28	9	12	0.592621	1.86149e-06
Q8WVJ2	NUDCD2	NudC domain-containing protein 2	33	6.4	2	20.13	4.99	1	1	0.59272	3.32463e-05
Q8WU90	ZC3H15	Zinc finger CCCH domain-containing protein 15	92	11.3	5	63.18	5.22	4	4	0.593874	2.84992e-06
Q99959	PKP2	Plakophilin-2	498	15.3	21	107.72	9.39	14	13	0.593983	2.26898e-05
Q5SGD2	PPM1L	Protein phosphatase 1L	147	17.2	8	47.21	5.58	6	5	0.593991	4.69625e-06
O60610	DIAPH1	Protein diaphanous homolog 1	153	8.4	15	166.23	5.31	13	11	0.594673	8.47671e-05
Q08379	GOLGA2	Golgin subfamily A member 2	614	21.4	28	126.94	5	19	19	0.596184	1.28608e-05
P52306	RAP1GDS1	Rap1 GTPase-GDP dissociation stimulator 1	237	13	8	76.7	5.17	7	6	0.596616	7.66239e-05
P01700	P01700	Ig lambda chain V-I region HA	53	11.6	2	12.92	9.07	1	1	0.596621	6.18948e-05
Q9Y5J1	UTP18	U3 small nucleolar RNA-associated protein 18 homolog	93	2	2	72.5	8.93	1	1	0.596778	9.99911e-05
Q92544	TM9SF4	Transmembrane 9 superfamily member 4	104	9.3	8	81.63	6.1	7	6	0.597271	5.2397e-05
P00918	CA2	Carbonic anhydrase 2	595	35.4	29	35.01	6.87	9	8	0.597303	7.89537e-06
Q9HAV4	XPO5	Exportin-5	74	1.4	3	153.23	5.56	2	2	0.598636	8.71262e-05
P23284	PPIB	Peptidyl-prolyl cis-trans isomerase B	560	45.8	32	29.97	9.42	10	10	0.601328	8.40413e-06
P04066	FUCA1	Tissue alpha-L-fucosidase	74	3.6	4	59.9	6.37	2	2	0.601911	8.97773e-05
Q9P2E9	RRBP1	Ribosome-binding protein 1	339	11.1	17	194.49	8.69	14	13	0.602937	0.000180386
P04150	NR3C1	Glucocorticoid receptor	235	10.4	11	98.66	6	7	7	0.604781	1.27704e-05
Q13740	ALCAM	CD166 antigen	373	8.2	16	76.52	5.92	5	5	0.60518	9.00286e-05
Q8NFP9	NBEA	Neurobeachin	258	3.7	13	362.84	5.78	10	10	0.60644	5.59599e-05
Q92597	NDRG1	Protein NDRG1	308	15.5	11	46.47	5.49	4	4	0.606626	3.58439e-05
P49755	TMED10	Transmembrane emp24 domain-containing protein 10	309	29.7	20	29.26	6.97	6	6	0.606688	0.000283477
Q8IVL6	LEPREL2	Prolyl 3-hydroxylase 3	50	2.2	2	86.71	5.93	2	2	0.606953	9.05408e-05
P48723	HSPA13	Heat shock 70 kDa protein 13	199	16.6	9	58.83	5.52	7	7	0.607429	4.04788e-05
O76070	SNCG	Gamma-synuclein	140	43.3	6	16.99	4.89	4	4	0.608291	0.00248705
P02763	ORM1	Alpha-1-acid glycoprotein 1	56	8.5	4	27.16	4.93	1	2	0.609145	0.000730368
Q9Y3Z3	SAMHD1	Deoxynucleoside triphosphate triphosphohydrolase SAMHD1	480	17.7	21	83.67	6.69	10	10	0.609743	7.68577e-05
Q8N8A2	ANKRD44	Serine/threonine-protein phosphatase 6 regulatory ankyrin repeat subunit B	94	3	4	121.51	5.85	2	3	0.609809	7.09249e-05
P01859	IGHG2	Ig gamma-2 chain C region	1480	13.2	80	42.23	7.66	2	4	0.609971	4.32886e-05
P0DMV8	HSPA1A	Heat shock 70 kDa protein 1A	1593	31.5	76	81.98	5.48	7	18	0.610498	0.000124281
P04114	APOB	Apolipoprotein B-100	1469	13.3	84	598.46	6.58	60	57	0.613057	3.31495e-06
Q9H4A5	GOLPH3L	Golgi phosphoprotein 3-like	57	5.3	2	38.76	5.62	1	1	0.613291	0.000193026
O43148	RNMT	mRNA cap guanine-N7 methyltransferase	25	4.8	3	68.33	6.3	3	3	0.613618	1.84159e-06
P57737	CORO7	Coronin-7	79	3.1	4	108.5	5.51	3	3	0.613791	4.18333e-05
Q92572	AP3S1	AP-3 complex subunit sigma-1	88	22.3	5	24.93	5.23	4	4	0.61397	0.000419436
Q9Y4L1	HYOU1	Hypoxia up-regulated protein 1	1473	25.4	69	129.37	5.16	22	22	0.61448	6.10804e-06
Q9UDR5	AASS	"Alpha-aminoadipic semialdehyde synthase, mitochondrial"	210	8.7	14	115.87	6.18	8	8	0.614586	3.17529e-06
Q8IXS6	PALM2	Paralemmin-2	63	11.1	5	51.1	5.04	5	5	0.615035	0.000445238
Q15084	PDIA6	Protein disulfide-isomerase A6	806	31.4	40	55.37	4.95	15	14	0.61594	5.84366e-05
Q15269	PWP2	Periodic tryptophan protein 2 homolog	106	3.6	5	114.59	5.76	3	3	0.616555	9.04438e-05
Q96C36	PYCR2	Pyrroline-5-carboxylate reductase 2	166	15.6	6	38.31	7.66	4	3	0.617181	0.000250906
Q9Y3C8	UFC1	Ubiquitin-fold modifier-conjugating enzyme 1	38	13.2	2	23.05	6.9	3	2	0.618548	9.33726e-05
P00742	F10	Coagulation factor X	101	4.1	3	63.86	5.68	2	2	0.61981	1.01499e-05
Q9NW13	RBM28	RNA-binding protein 28	68	4.2	3	110.26	9.26	3	3	0.62284	7.6275e-05
Q9Y3A5	SBDS	Ribosome maturation protein SBDS	112	20.4	7	36.82	8.91	6	6	0.623007	1.20745e-05
Q99598	TSNAX	Translin-associated protein X	38	9	2	38.48	6.1	3	2	0.623188	2.44104e-06
Q53FA7	TP53I3	Quinone oxidoreductase PIG3	28	5.4	2	40.5	6.67	2	2	0.624295	1.38733e-05
Q96M27	PRRC1	Protein PRRC1	135	13.3	8	49.71	5.56	6	6	0.624499	3.79138e-05
P50440	GATM	"Glycine amidinotransferase, mitochondrial"	152	8	4	54.67	8.26	3	3	1.60197	1.1132e-05
P12814	ACTN1	Alpha-actinin-1	2636	46.4	127	116.17	5.25	21	35	1.60425	1.08514e-05
Q9BY49	PECR	Peroxisomal trans-2-enoyl-CoA reductase	88	6.3	3	38.08	8.97	2	2	1.60621	2.44398e-05
Q5VTU8	ATP5EP2	"ATP synthase subunit epsilon-like protein, mitochondrial"	37	15.7	2	8.15	10.15	1	1	1.60673	0.000234536
O14683	TP53I11	Tumor protein p53-inducible protein 11	136	11.6	2	23.85	9.57	2	1	1.60779	0.00434071
P16452	EPB42	Erythrocyte membrane protein band 4.2	533	17.7	26	85.38	8.39	13	13	1.60795	1.01255e-06
Q9Y4W6	AFG3L2	AFG3-like protein 2	559	20.3	32	103.42	8.81	18	17	1.60979	2.53116e-06
P11166	SLC2A1	"Solute carrier family 2, facilitated glucose transporter member 1"	315	7.3	17	58.29	8.93	4	4	1.61109	5.47146e-07
P51636	CAV2	Caveolin-2	39	7.4	2	20.63	5.06	2	2	1.61227	0.000234772
P28289	TMOD1	Tropomodulin-1	119	10	5	47.53	5.03	3	3	1.61406	0.000375485
O95822	MLYCD	"Malonyl-CoA decarboxylase, mitochondrial"	272	10.1	8	60.64	9.11	5	4	1.61444	1.70009e-07
P13051	UNG	Uracil-DNA glycosylase	139	8.6	5	40.3	9.37	3	3	1.61489	0.000783645
P06400	RB1	Retinoblastoma-associated protein	61	2.4	2	124.59	8.13	2	2	1.61608	0.000950729
Q9NR12	PDLIM7	PDZ and LIM domain protein 7	169	10.9	8	57.54	8.76	5	5	1.61712	0.000146699
Q96H78	SLC25A44	Solute carrier family 25 member 44	84	10.8	3	39.67	9.64	3	2	1.61864	5.16253e-06
Q9UGM6	WARS2	"Tryptophan--tRNA ligase, mitochondrial"	57	5	3	47.85	9.31	2	2	1.61947	7.06205e-05
P35580	MYH10	Myosin-10	2128	27.7	117	274.97	5.44	38	51	1.61966	2.90197e-06
P07948	LYN	Tyrosine-protein kinase Lyn	136	17	10	69.76	6.7	6	8	1.61988	7.65421e-05
Q92903	CDS1	Phosphatidate cytidylyltransferase 1	24	1.3	2	58.54	8.29	1	1	1.61998	0.000424142
O95258	SLC25A14	Brain mitochondrial carrier protein 1	81	10.8	5	40.47	9.66	3	4	1.62057	6.88434e-06
P30273	FCER1G	High affinity immunoglobulin epsilon receptor subunit gamma	90	32.6	4	11.15	6.54	3	3	1.62191	0.00148599
P22670	RFX1	MHC class II regulatory factor RFX1	181	7.6	7	111.91	5.89	6	5	1.62255	4.76771e-05
O95866	G6B	Protein G6b	85	11.6	5	28.21	9.68	3	3	1.62451	0.000244565
P55087	AQP4	Aquaporin-4	47	6.2	2	38.93	7.59	2	2	1.62489	6.98137e-05
Q5XKP0	MIC13	MICOS complex subunit MIC13	53	11.9	3	15.2	9.44	2	2	1.62489	5.15975e-05
Q5SRE7	PHYHD1	Phytanoyl-CoA dioxygenase domain-containing protein 1	137	12.4	4	35.37	5.88	3	3	1.62506	1.49854e-05
P28907	CD38	ADP-ribosyl cyclase/cyclic ADP-ribose hydrolase 1	70	9.7	3	39.8	7.85	3	3	1.62617	0.000303599
P27105	STOM	Erythrocyte band 7 integral membrane protein	969	24.7	36	35.78	7.71	5	5	1.62679	8.64066e-07
Q9BUR5	APOO	MICOS complex subunit MIC26	243	16.2	12	26.28	9.18	3	3	1.62709	1.43404e-05
O75880	SCO1	"Protein SCO1 homolog, mitochondrial"	58	2.7	3	39.06	9.01	1	1	1.62764	0.000145946
O75781	PALM	Paralemmin-1	234	24.3	13	47.95	4.94	9	9	1.62766	3.69322e-05
P12236	SLC25A6	ADP/ATP translocase 3	1199	46	66	38.34	9.76	1	14	1.62784	1.48328e-05
P29972	AQP1	Aquaporin-1	116	10	3	30.8	6.95	2	2	1.63085	0.000703974
Q9BWM7	SFXN3	Sideroflexin-3	466	21.5	17	39.28	9.25	5	5	1.63116	0.000416076
Q8N335	GPD1L	Glycerol-3-phosphate dehydrogenase 1-like protein	294	18.5	22	45.21	6.62	6	7	1.6351	4.12126e-06
Q8NFZ4	NLGN2	Neuroligin-2	65	3.8	3	97.29	5.78	2	3	1.63689	0.00011781
O15254	ACOX3	Peroxisomal acyl-coenzyme A oxidase 3	53	2.4	3	86.11	6.84	2	2	1.63821	3.03856e-05
Q9H254	SPTBN4	"Spectrin beta chain, non-erythrocytic 4"	166	3	11	313.38	5.72	5	9	1.63916	3.32598e-05
Q9GZT6	CCDC90B	"Coiled-coil domain-containing protein 90B, mitochondrial"	315	45.7	20	33.9	6.99	11	10	1.64126	5.64726e-07
P05496	ATP5G1	"ATP synthase F(0) complex subunit C1, mitochondrial"	83	5.1	8	15.36	9.81	1	1	1.64135	1.24294e-05
Q13427	PPIG	Peptidyl-prolyl cis-trans isomerase G	26	3.3	2	114.06	10.29	3	2	1.64292	0.00021527
Q9Y4F1	FARP1	"FERM, RhoGEF and pleckstrin domain-containing protein 1"	206	8.2	12	136.26	8.33	9	9	1.64321	4.27815e-05
O95831	AIFM1	"Apoptosis-inducing factor 1, mitochondrial"	749	31	32	76.77	9.04	15	14	1.64533	1.0758e-06
Q9NP78	ABCB9	ATP-binding cassette sub-family B member 9	99	0.9	4	91.06	8	1	1	1.64767	0.000112073
Q9BRT2	UQCC2	Ubiquinol-cytochrome-c reductase complex assembly factor 2	37	25.4	3	17.96	6.85	3	3	1.64793	0.000847265
Q8N2S1	LTBP4	Latent-transforming growth factor beta-binding protein 4	110	1.5	3	185.42	5.27	2	2	1.64936	7.57779e-05
P10909	CLU	Clusterin	742	26.5	41	59.91	5.89	11	11	1.64964	1.35969e-05
Q6NVY1	HIBCH	"3-hydroxyisobutyryl-CoA hydrolase, mitochondrial"	312	25.6	18	51.36	8.38	10	9	1.64987	1.52282e-05
Q969Z3	MARC2	Mitochondrial amidoxime reducing component 2	224	26	15	43.38	9.32	8	7	1.65059	3.99164e-06
Q8WX93	PALLD	Palladin	61	2	3	167.88	6.67	3	2	1.65061	7.62009e-07
A6NGU5	GGT3P	Putative gamma-glutamyltranspeptidase 3	151	6.5	4	66.96	6.68	3	3	1.65079	0.000984375
Q9NZ45	CISD1	CDGSH iron-sulfur domain-containing protein 1	883	25.9	41	15.34	9.19	2	2	1.65508	6.92584e-07
Q63HR2	TNS2	Tensin-2	153	7.3	12	167.66	8.67	6	8	1.65735	0.00010559
Q96I99	SUCLG2	"Succinyl-CoA ligase [GDP-forming] subunit beta, mitochondrial"	746	25.9	35	55.07	6.15	13	13	1.65976	9.33114e-06
Q9UHB6	LIMA1	LIM domain and actin-binding protein 1	181	14.9	11	102.82	6.41	10	10	1.66103	7.56925e-05
Q9UPN9	TRIM33	E3 ubiquitin-protein ligase TRIM33	95	2.7	8	139.52	6.23	3	3	1.66148	1.55715e-06
Q9NR28	DIABLO	"Diablo homolog, mitochondrial"	181	15.5	7	30.55	5.68	4	3	1.66248	1.45095e-06
Q8N6G6	ADAMTSL1	ADAMTS-like protein 1	58	1.8	3	217.83	8.18	3	3	1.66381	0.000245014
Q9C0H9	SRCIN1	SRC kinase signaling inhibitor 1	310	14.5	15	126.42	9.32	14	13	1.66444	6.12682e-06
Q5ST30	VARS2	"Valine--tRNA ligase, mitochondrial"	36	4	2	127.81	6.56	3	2	1.66893	0.000744233
O75947	ATP5H	"ATP synthase subunit d, mitochondrial"	394	44.7	28	23.35	5.21	7	7	1.66905	1.48882e-05
P54819	AK2	"Adenylate kinase 2, mitochondrial"	789	45.2	39	31.27	7.67	10	10	1.67149	3.82285e-05
P53370	NUDT6	Nucleoside diphosphate-linked moiety X motif 6	73	6	3	39.44	8.15	2	2	1.67187	0.000407103
Q2M3D2	EXOC3L2	Exocyst complex component 3-like protein 2	61	8.3	6	47.72	7.64	4	4	1.67244	0.000342448
Q02318	CYP27A1	"Sterol 26-hydroxylase, mitochondrial"	253	10.2	15	66.32	9.05	5	5	1.67254	7.64815e-05
Q9BPX6	MICU1	"Calcium uptake protein 1, mitochondrial"	100	10.9	8	64.34	8.61	5	5	1.67354	5.63463e-06
Q9H598	SLC32A1	Vesicular inhibitory amino acid transporter	107	5.3	4	63.62	6.19	2	2	1.67362	0.000149113
P07585	DCN	Decorin	112	12.8	9	46.48	8.75	4	5	1.67384	6.05247e-05
Q5K4L6	SLC27A3	Long-chain fatty acid transport protein 3	218	7.5	4	83.75	7.25	3	3	1.67445	0.00113738
Q9NZM1	MYOF	Myoferlin	722	13.3	38	270.48	5.84	22	25	1.67557	3.3751e-06
P39060	COL18A1	Collagen alpha-1(XVIII) chain	273	3.5	7	189.24	5.67	6	4	1.67591	0.00695313
P02679	FGG	Fibrinogen gamma chain	2188	41.9	172	60.13	5.37	20	20	1.67634	6.24606e-06
Q6UXN9	WDR82	WD repeat-containing protein 82	32	7.3	2	40.96	7.59	2	2	1.67658	0.000299239
Q86UT6	NLRX1	NLR family member X1	222	8.5	11	114.07	7	8	8	1.67773	9.80629e-05
Q9NSE4	IARS2	"Isoleucine--tRNA ligase, mitochondrial"	615	10.8	29	131.19	6.78	10	10	1.67867	5.46645e-06
Q9GZY4	COA1	Cytochrome c oxidase assembly factor 1 homolog	91	15.8	3	19.43	8.76	3	2	1.67893	9.823e-06
Q6UXI9	NPNT	Nephronectin	53	7.8	4	71.59	8.74	4	4	1.67931	0.000416592
Q8N2F6	ARMC10	Armadillo repeat-containing protein 10	228	7.9	15	41.98	6.16	2	3	1.68121	5.89195e-06
P19367	HK1	Hexokinase-1	1051	29	65	117.31	6.36	28	30	1.6813	7.23827e-07
Q6NUK1	SLC25A24	Calcium-binding mitochondrial carrier protein SCaMC-1	364	18.4	21	61.8	6	9	8	1.68192	8.26735e-05
Q8WXI4	ACOT11	Acyl-coenzyme A thioesterase 11	75	5.4	4	76.47	8.66	4	3	1.68622	0.000248445
Q6UW78	UQCC3	Ubiquinol-cytochrome-c reductase complex assembly factor 3	54	8.6	2	11.22	9.39	1	1	1.68767	2.4309e-05
Q7Z3S7	CACNA2D4	Voltage-dependent calcium channel subunit alpha-2/delta-4	50	1.6	3	141.77	5.18	2	2	1.68862	2.33105e-06
Q460N5	PARP14	Poly [ADP-ribose] polymerase 14	31	0.8	2	242.08	6.81	2	2	1.68896	6.78529e-05
Q92743	HTRA1	Serine protease HTRA1	221	11.7	10	58.58	8.09	6	6	1.69132	0.00020804
P02675	FGB	Fibrinogen beta chain	13770	64.8	655	65.06	8.54	32	31	1.69192	2.41382e-05
Q7Z304	MAMDC2	MAM domain-containing protein 2	87	4.5	5	85.46	5.05	4	4	1.69213	0.000271588
Q9UNK0	STX8	Syntaxin-8	210	39	6	30.21	4.91	6	6	1.69322	6.45158e-05
Q63ZY3	KANK2	KN motif and ankyrin repeat domain-containing protein 2	153	13.6	15	98.33	5.44	13	12	1.69527	4.21824e-05
Q9Y305	ACOT9	"Acyl-coenzyme A thioesterase 9, mitochondrial"	204	14.8	13	57.14	8.81	7	7	1.6982	5.14325e-06
Q9UBX5	FBLN5	Fibulin-5	81	5.1	4	53.63	4.58	3	3	1.70239	8.63136e-05
P51888	PRELP	Prolargin	46	3.1	3	47.62	9.47	1	1	1.70535	0.000242655
P54851	EMP2	Epithelial membrane protein 2	28	3.6	3	20.96	7.55	1	1	1.70783	0.00111263
P30536	TSPO	Translocator protein	85	9.5	7	19.85	9.43	2	2	1.70818	7.49754e-06
Q13425	SNTB2	Beta-2-syntrophin	233	11.1	9	63.64	9.03	5	6	1.70843	1.69537e-05
P02461	COL3A1	Collagen alpha-1(III) chain	289	5.8	12	154.17	6.21	8	7	1.71091	2.99015e-05
P00488	F13A1	Coagulation factor XIII A chain	770	14.9	44	92.67	5.75	11	11	1.71435	2.48013e-06
Q9NWU1	OXSM	"3-oxoacyl-[acyl-carrier-protein] synthase, mitochondrial"	155	5.2	6	54.94	7.59	2	2	1.71494	1.9612e-06
O15484	CAPN5	Calpain-5	103	5.9	3	83.03	7.57	3	3	1.71671	0.00124586
Q8NCW5	APOA1BP	NAD(P)H-hydrate epimerase	84	6.9	3	35.43	7.56	2	2	1.72026	0.00306145
Q9UGT4	SUSD2	Sushi domain-containing protein 2	154	8.3	7	96.1	5.84	6	6	1.72162	0.000608755
Q8IXJ6	SIRT2	NAD-dependent protein deacetylase sirtuin-2	42	8	2	49.74	5.22	3	2	1.72316	0.000167487
Q8NE86	MCU	"Calcium uniporter protein, mitochondrial"	237	15.7	12	44.02	8.83	6	6	1.7246	1.87774e-05
Q9UIJ7	AK3	"GTP:AMP phosphotransferase AK3, mitochondrial"	675	41	27	29.45	9.15	9	9	1.72503	1.07305e-05
Q15526	SURF1	Surfeit locus protein 1	78	17	5	36.23	9.64	5	5	1.72849	1.24669e-06
P12318	FCGR2A	Low affinity immunoglobulin gamma Fc region receptor II-a	60	3.2	2	38.76	6.19	1	1	1.73209	3.43759e-06
Q14061	COX17	Cytochrome c oxidase copper chaperone	87	25.4	3	9.31	6.81	1	1	1.7324	0.0187238
Q9BZF9	UACA	Uveal autoantigen with coiled-coil domains and ankyrin repeats	61	2.8	4	203.88	6.6	4	4	1.73268	6.4167e-05
P56199	ITGA1	Integrin alpha-1	295	9.3	24	149.03	5.91	12	11	1.73507	2.61142e-05
P36542	ATP5C1	"ATP synthase subunit gamma, mitochondrial"	829	29.2	52	39.22	9.23	9	9	1.73701	2.43436e-07
P04179	SOD2	"Superoxide dismutase [Mn], mitochondrial"	663	26.6	27	28.54	8.35	6	5	1.73791	1.64958e-05
Q9H223	EHD4	EH domain-containing protein 4	187	16.3	10	70.99	6.33	6	9	1.73812	0.000174788
Q96ND0	FAM210A	Protein FAM210A	44	10.3	3	37.12	9.77	4	3	1.74169	0.000147567
O95202	LETM1	"LETM1 and EF-hand domain-containing protein 1, mitochondrial"	676	25.3	29	99.57	6.3	16	16	1.74171	7.65958e-06
O14832	PHYH	"Phytanoyl-CoA dioxygenase, peroxisomal"	42	5.6	2	45.1	8.71	2	2	1.74183	1.20288e-05
Q08495	DMTN	Dematin	94	5.4	4	52.48	8.94	2	2	1.74579	2.31467e-05
Q13576	IQGAP2	Ras GTPase-activating-like protein IQGAP2	290	11.4	20	211.74	5.47	17	14	1.74777	9.78763e-05
Q9GZM7	TINAGL1	Tubulointerstitial nephritis antigen-like	297	15.6	19	55.78	6.54	8	7	1.74779	6.05177e-06
Q15661	TPSAB1	Tryptase alpha/beta-1	54	16.4	4	33.01	6.62	3	4	1.74813	0.000462878
Q8IWA5	SLC44A2	Choline transporter-like protein 2	31	2.8	3	89.86	8.89	3	3	1.74918	8.20178e-05
P46939	UTRN	Utrophin	661	11.7	46	456.94	5.2	38	36	1.74918	5.31447e-06
A6NNL5	C15orf61	Uncharacterized protein C15orf61	31	9.6	3	19.68	9.9	2	2	1.75257	4.33058e-05
P24593	IGFBP5	Insulin-like growth factor-binding protein 5	34	6.6	2	36.62	8.58	2	2	1.75411	0.00028991
Q16363	LAMA4	Laminin subunit alpha-4	363	9.7	30	228.85	5.89	20	20	1.7549	3.89371e-06
Q7L5N7	LPCAT2	Lysophosphatidylcholine acyltransferase 2	115	9	6	67.67	6.14	5	5	1.75581	0.000213485
Q99569	PKP4	Plakophilin-4	113	3.8	5	144.27	9.07	4	5	1.75813	8.10995e-05
O75323	GBAS	Protein NipSnap homolog 2	346	19.9	19	37.84	9.42	6	7	1.76047	0.000126765
O00159	MYO1C	Unconventional myosin-Ic	383	12.5	22	137.81	9.46	14	12	1.76049	2.21048e-05
Q00325	SLC25A3	"Phosphate carrier protein, mitochondrial"	445	21	34	46.48	9.45	8	7	1.76062	7.53335e-06
Q8IYB3	SRRM1	Serine/arginine repetitive matrix protein 1	136	4.3	6	125.94	11.84	3	3	1.76159	3.21517e-05
Q9BWH2	FUNDC2	FUN14 domain-containing protein 2	105	22.2	4	24.84	9.74	4	3	1.76213	1.66237e-07
P14923	JUP	Junction plakoglobin	365	15.3	17	90	5.75	11	11	1.76579	2.05561e-05
Q8TB22	SPATA20	Spermatogenesis-associated protein 20	274	11.3	17	96.38	7.08	10	10	1.76699	2.77698e-06
O60437	PPL	Periplakin	372	13.8	27	236.13	5.47	26	23	1.77209	1.00454e-05
Q09666	AHNAK	Neuroblast differentiation-associated protein AHNAK	661	5.2	37	818.96	5.8	28	28	1.77566	3.25924e-06
Q9Y5J7	TIMM9	Mitochondrial import inner membrane translocase subunit Tim9	83	40.4	9	12.66	6.71	4	4	1.77694	7.09953e-05
Q96C01	FAM136A	Protein FAM136A	94	13	4	19.35	7.56	2	2	1.77925	0.000235015
Q02978	SLC25A11	Mitochondrial 2-oxoglutarate/malate carrier protein	231	24.8	22	38.34	9.92	8	8	1.78076	6.53447e-07
Q5SQ64	LY6G6F	Lymphocyte antigen 6 complex locus protein G6f	83	5.7	4	34.79	8.91	2	2	1.7836	0.00044773
Q96CM8	ACSF2	"Acyl-CoA synthetase family member 2, mitochondrial"	158	12.7	7	77.7	7.5	7	6	1.78391	3.20093e-05
Q9ULD0	OGDHL	"2-oxoglutarate dehydrogenase-like, mitochondrial"	853	16.6	40	126.26	6.18	10	15	1.78548	1.78814e-06
P02671	FGA	Fibrinogen alpha chain	14556	38.9	620	105.74	5.7	35	33	1.78598	3.32297e-07
O43325	LYRM1	LYR motif-containing protein 1	56	7.4	2	16.91	9.95	1	1	1.78687	5.10611e-05
Q9BV79	MECR	"Trans-2-enoyl-CoA reductase, mitochondrial"	179	16.1	9	44.9	8.99	7	6	1.78972	0.000136957
Q96I45	TMEM141	Transmembrane protein 141	45	13.9	2	13.36	8.68	2	2	1.78972	3.48099e-05
P48735	IDH2	"Isocitrate dehydrogenase [NADP], mitochondrial"	1305	43.6	64	59.81	8.88	18	18	1.79068	4.58291e-05
Q9Y6C9	MTCH2	Mitochondrial carrier homolog 2	197	19.1	12	36.69	8.25	6	6	1.79229	3.82725e-05
P24844	MYL9	Myosin regulatory light polypeptide 9	626	54.1	31	23.31	4.8	2	7	1.7932	2.68683e-05
Q13201	MMRN1	Multimerin-1	509	9.7	22	158.93	8.15	12	11	1.79717	4.54855e-06
Q3SY69	ALDH1L2	Mitochondrial 10-formyltetrahydrofolate dehydrogenase	103	5.7	7	118.86	6.13	6	6	1.80114	4.7728e-05
Q9UM22	EPDR1	Mammalian ependymin-related protein 1	84	14.7	5	28.17	6.32	3	3	1.80181	8.50867e-05
P14649	MYL6B	Myosin light chain 6B	406	23.6	14	27.91	5.56	3	5	1.80496	3.49636e-05
Q8IY21	DDX60	Probable ATP-dependent RNA helicase DDX60	60	1.1	4	232.95	7.53	2	2	1.80517	0.000153422
P80188	LCN2	Neutrophil gelatinase-associated lipocalin	143	11.1	6	26.64	9.02	2	2	1.80605	1.71426e-05
Q9UMS6	SYNPO2	Synaptopodin-2	74	3.8	3	135.26	8.75	3	3	1.80637	0.000438097
Q96HJ9	C7orf55	UPF0562 protein C7orf55	102	34.5	5	14.46	10.08	4	4	1.80639	6.15083e-06
Q9Y666	SLC12A7	Solute carrier family 12 member 7	69	2.1	4	129.91	6.28	2	2	1.80661	0.00119796
Q9HBL0	TNS1	Tensin-1	388	11.9	18	201.62	7.55	16	16	1.81139	3.21959e-05
Q6PCB7	SLC27A1	Long-chain fatty acid transport protein 1	87	7.4	3	77.19	8.83	4	3	1.81184	0.00213468
P11678	EPX	Eosinophil peroxidase	107	4.2	5	86.77	10.31	2	3	1.81386	0.000107036
Q9Y6N5	SQRDL	"Sulfide:quinone oxidoreductase, mitochondrial"	314	18	14	58.23	9.18	8	8	1.81653	1.23535e-05
P12110	COL6A2	Collagen alpha-2(VI) chain	1268	15.5	66	122.08	5.85	15	15	1.81713	1.20682e-06
A6NKC4	FCGR1C	Putative high affinity immunoglobulin gamma Fc receptor IC	51	6.4	3	37.01	8.86	2	2	1.81727	0.000154877
Q9H300	PARL	"Presenilins-associated rhomboid-like protein, mitochondrial"	101	8.2	6	47.37	9.82	4	4	1.8177	3.15077e-05
Q9P0P8	C6orf203	Uncharacterized protein C6orf203	65	6.7	3	35.14	9.31	2	2	1.82184	8.36163e-06
Q9HBL7	PLGRKT	Plasminogen receptor (KT)	134	19.7	6	20.63	9.58	4	4	1.82274	4.86576e-06
P55058	PLTP	Phospholipid transfer protein	54	4.3	2	59.06	6.53	3	2	1.82282	5.16046e-05
Q9H444	CHMP4B	Charged multivesicular body protein 4b	98	17.9	5	31.12	4.76	3	4	1.8339	0.000131959
Q9H4G0	EPB41L1	Band 4.1-like protein 1	207	6.9	10	113.68	5.43	5	5	1.83462	0.000274146
O14745	SLC9A3R1	Na(+)/H(+) exchange regulatory cofactor NHE-RF1	271	27.1	21	44.4	5.55	10	10	1.83711	1.95152e-06
P48681	NES	Nestin	835	16.3	43	191.31	4.35	24	24	1.83743	1.56141e-06
Q8IYU8	MICU2	"Calcium uptake protein 2, mitochondrial"	237	5.5	7	58.86	9.17	2	2	1.83928	4.54037e-06
P35579	MYH9	Myosin-9	5162	41.7	285	275.31	5.5	64	78	1.8405	1.30523e-06
Q9BZG1	RAB34	Ras-related protein Rab-34	89	9.3	3	34.06	8.07	2	2	1.84218	0.00012663
Q8N4T8	CBR4	Carbonyl reductase family member 4	80	16	5	29.35	9.4	5	5	1.84328	1.55813e-05
P07951	TPM2	Tropomyosin beta chain	216	18.7	9	42.11	4.66	2	5	1.84608	0.00031748
P42765	ACAA2	"3-ketoacyl-CoA thiolase, mitochondrial"	1042	32	46	48.54	8.32	11	11	1.85054	1.88305e-07
P05408	SCG5	Neuroendocrine protein 7B2	48	3.8	2	26.58	5.62	1	1	1.8561	8.57718e-07
Q9BRQ6	CHCHD6	MICOS complex subunit MIC25	90	20	6	30.57	9.01	5	4	1.86628	0.000197647
Q14678	KANK1	KN motif and ankyrin repeat domain-containing protein 1	115	4.7	8	166.21	5.18	7	7	1.87352	6.72313e-08
Q02338	BDH1	"D-beta-hydroxybutyrate dehydrogenase, mitochondrial"	184	20.7	13	43.8	9.11	8	7	1.87745	1.16369e-05
Q96LJ7	DHRS1	Dehydrogenase/reductase SDR family member 1	159	15	9	37.44	8.01	5	5	1.87806	5.32445e-06
Q7L3T8	PARS2	"Probable proline--tRNA ligase, mitochondrial"	80	5.5	2	59.98	8.45	2	2	1.87833	0.000737755
P12109	COL6A1	Collagen alpha-1(VI) chain	565	15.4	48	122.21	5.26	17	17	1.88024	1.48871e-05
Q8NHG7	SVIP	Small VCP/p97-interacting protein	91	32.5	3	10.84	9.06	2	2	1.88065	2.83811e-05
P07942	LAMB1	Laminin subunit beta-1	531	11.2	36	224.86	4.83	23	21	1.88106	3.44141e-06
P04440	HLA-DPB1	"HLA class II histocompatibility antigen, DP beta 1 chain"	69	15.5	5	31.49	8.83	3	5	1.88166	0.00030328
Q96GW7	BCAN	Brevican core protein	21	1.9	2	103.75	4.57	2	2	1.88374	2.07519e-06
P12235	SLC25A4	ADP/ATP translocase 1	1186	44.6	61	38.77	9.78	2	13	1.88663	6.16685e-06
O14950	MYL12B	Myosin regulatory light chain 12B	767	54.1	36	23.49	4.71	2	7	1.88959	0.000106211
P12532	CKMT1A	"Creatine kinase U-type, mitochondrial"	431	23.3	23	51.53	8.6	7	11	1.89052	0.000297973
O15540	FABP7	"Fatty acid-binding protein, brain"	104	22.7	5	17.97	5.4	3	3	1.89955	0.000437503
P49961	ENTPD1	Ectonucleoside triphosphate diphosphohydrolase 1	71	4.9	4	65.89	5.93	3	3	1.90114	3.59372e-07
Q9H2U2	PPA2	"Inorganic pyrophosphatase 2, mitochondrial"	525	24.6	23	45.51	7.07	7	7	1.90227	7.89569e-06
Q8N5M1	ATPAF2	ATP synthase mitochondrial F1 complex assembly factor 2	142	13.1	10	36.42	6.62	4	4	1.90699	1.58903e-06
Q86UU1	PHLDB1	Pleckstrin homology-like domain family B member 1	70	2.3	4	167.16	8.85	3	4	1.90801	4.44462e-06
P36404	ARL2	ADP-ribosylation factor-like protein 2	73	10.3	3	23.79	5.95	2	2	1.91633	4.9917e-05
P04233	CD74	HLA class II histocompatibility antigen gamma chain	182	10.5	12	38.08	8.72	3	3	1.92241	0.000273542
Q5H9L2	TCEAL5	Transcription elongation factor A protein-like 5	48	7.8	2	28.68	4.74	2	2	1.92889	3.18074e-05
P50895	BCAM	Basal cell adhesion molecule	619	23.1	23	71.83	5.53	12	11	1.92929	4.5406e-05
P21980	TGM2	Protein-glutamine gamma-glutamyltransferase 2	700	16.2	39	85.98	5.11	12	12	1.93085	2.01384e-06
Q96A26	FAM162A	Protein FAM162A	144	24	6	21.68	9.81	4	3	1.9319	0.000700372
Q9UN36	NDRG2	Protein NDRG2	68	9.4	4	44.09	5.08	4	3	1.93684	7.3329e-06
P98160	HSPG2	Basement membrane-specific heparan sulfate proteoglycan core protein	2921	15.2	176	495.06	6.06	66	61	1.93731	9.2833e-07
O95865	DDAH2	"N(G),N(G)-dimethylarginine dimethylaminohydrolase 2"	328	26.3	12	31.74	5.66	6	6	1.94082	1.96766e-05
P07355	ANXA2	Annexin A2	1353	43.7	62	46.37	7.57	15	15	1.94492	2.53168e-06
Q9NWS8	RMND1	Required for meiotic nuclear division protein 1 homolog	111	11.4	7	60.68	8.88	5	4	1.9545	4.17e-06
Q969M1	TOMM40L	Mitochondrial import receptor subunit TOM40B	99	3.6	3	36.13	6.73	1	1	1.96116	2.51005e-05
P12111	COL6A3	Collagen alpha-3(VI) chain	4149	22.2	226	381.6	6.26	67	66	1.96266	1.4183e-07
Q96MM6	HSPA12B	Heat shock 70 kDa protein 12B	109	4.1	5	81.82	8.81	3	3	1.96893	2.03531e-05
Q14112	NID2	Nidogen-2	743	10.8	37	161.06	5.09	14	14	1.97038	2.21932e-06
Q9Y3D7	PAM16	Mitochondrial import inner membrane translocase subunit TIM16	55	16.8	4	16.11	9.69	2	3	1.97331	2.72026e-05
Q8IUX7	AEBP1	Adipocyte enhancer-binding protein 1	133	6.6	7	147.63	5.05	8	6	1.97889	5.41674e-06
O60504	SORBS3	Vinexin	194	12.4	11	82.17	9.48	7	7	1.98026	2.93091e-05
Q02127	DHODH	"Dihydroorotate dehydrogenase (quinone), mitochondrial"	208	23	10	47.65	9.66	8	9	1.98064	2.68193e-07
Q6NY19	KANK3	KN motif and ankyrin repeat domain-containing protein 3	72	3	2	91.98	5.17	3	2	1.98065	8.77824e-06
Q8WWP7	GIMAP1	GTPase IMAP family member 1	148	15.7	5	36.98	9.11	4	4	1.98156	8.36527e-05
Q16787	LAMA3	Laminin subunit alpha-3	200	2.9	13	410.94	7.03	9	11	1.98352	4.59985e-05
P15144	ANPEP	Aminopeptidase N	239	9.1	9	120.41	5.31	8	7	1.98527	1.10166e-06
P07305	H1F0	Histone H1.0	115	9.8	5	33.91	10.84	2	2	1.98821	7.07748e-05
Q8IUX1	TMEM126B	"Complex I assembly factor TMEM126B, mitochondrial"	91	6.1	2	30.05	8.96	1	1	1.98876	0.000124566
P62072	TIMM10	Mitochondrial import inner membrane translocase subunit Tim10	167	33.3	8	12.39	5.89	4	4	1.99031	7.89046e-06
P56385	ATP5I	"ATP synthase subunit e, mitochondrial"	222	14.5	9	9.76	9.34	1	1	1.9924	6.49907e-06
Q5HYW2	NHSL2	NHS-like protein 2	43	3.1	2	85.59	7.25	2	2	1.99539	1.03788e-05
Q16836	HADH	"Hydroxyacyl-coenzyme A dehydrogenase, mitochondrial"	136	15	15	41.66	8.88	7	6	1.99587	1.95015e-05
P67936	TPM4	Tropomyosin alpha-4 chain	388	31.9	16	34.58	4.67	8	10	1.99696	1.74239e-06
O95425	SVIL	Supervillin	37	1.2	2	284.02	6.55	2	2	1.99949	0.000132603
P20036	HLA-DPA1	"HLA class II histocompatibility antigen, DP alpha 1 chain"	60	4.6	3	31.65	5.07	1	1	2.00374	0.000377733
P08572	COL4A2	Collagen alpha-2(IV) chain	803	6.8	31	187.44	8.89	9	9	2.0071	2.93871e-06
P22897	MRC1	Macrophage mannose receptor 1	71	1.6	2	191.56	6.11	2	2	2.01446	1.81184e-05
Q9BY89	KIAA1671	Uncharacterized protein KIAA1671	84	2	3	224.66	8.69	3	3	2.01451	1.27414e-05
Q96AP7	ESAM	Endothelial cell-selective adhesion molecule	59	5.6	3	44.87	9.42	3	3	2.02795	2.84382e-06
P16035	TIMP2	Metalloproteinase inhibitor 2	146	16.8	9	29.42	7.45	6	6	2.02966	0.000152758
Q9P0K7	RAI14	Ankycorbin	137	6.7	7	135.58	5.87	7	7	2.03139	5.85202e-05
Q15063	POSTN	Periostin	518	9.3	29	109.92	7.27	7	8	2.03166	2.92738e-06
P43304	GPD2	"Glycerol-3-phosphate dehydrogenase, mitochondrial"	982	19.5	46	91.63	7.57	17	16	2.03178	3.00191e-06
Q9UKS6	PACSIN3	Protein kinase C and casein kinase substrate in neurons protein 3	55	1.9	2	54.53	5.83	1	1	2.03375	7.44977e-05
Q86XE5	HOGA1	"4-hydroxy-2-oxoglutarate aldolase, mitochondrial"	61	7.6	3	38.6	8.13	2	2	2.03836	1.48906e-06
P09525	ANXA4	Annexin A4	772	42.6	46	41.36	5.84	13	14	2.04188	1.42739e-05
Q9NWR8	CCDC109B	"Calcium uniporter regulatory subunit MCUb, mitochondrial"	61	9.2	3	45.7	9.23	3	3	2.04283	2.68723e-07
P04229	HLA-DRB1	"HLA class II histocompatibility antigen, DRB1-1 beta chain"	105	16.5	8	32.36	7.62	1	5	2.04316	9.50451e-06
P51884	LUM	Lumican	194	17.2	10	44.7	6.16	6	6	2.04396	1.36615e-05
Q9NPL8	TIMMDC1	"Complex I assembly factor TIMMDC1, mitochondrial"	135	16.5	9	36.45	8.65	5	5	2.04467	1.31283e-05
P43007	SLC1A4	Neutral amino acid transporter A	41	5.3	3	60.67	5.88	2	3	2.04648	3.08799e-06
P15924	DSP	Desmoplakin	1124	18.1	69	390.17	6.44	56	54	2.05692	1.20683e-06
P05997	COL5A2	Collagen alpha-2(V) chain	56	1.9	3	160	6.07	2	3	2.06387	3.58299e-06
P22105	TNXB	Tenascin-X	453	7.7	32	492.67	5.05	29	26	2.06789	1.09348e-06
P33316	DUT	"Deoxyuridine 5~-triphosphate nucleotidohydrolase, mitochondrial"	137	11.1	5	29.58	9.46	2	2	2.07415	1.71826e-05
P08123	COL1A2	Collagen alpha-2(I) chain	1225	11.7	37	141.44	9.08	14	12	2.07461	8.53242e-06
P58107	EPPK1	Epiplakin	344	3.3	22	587.69	5.44	11	15	2.07672	8.44274e-06
Q6P1S2	C3orf33	Protein C3orf33	65	8.2	2	41.19	9.85	2	2	2.08047	0.00116277
O00767	SCD	Acyl-CoA desaturase	47	3.6	2	46.25	9.07	1	1	2.08146	0.00018351
O94772	LY6H	Lymphocyte antigen 6H	37	5.7	2	17.12	6.9	1	1	2.08298	0.00012938
Q9Y4J8	DTNA	Dystrobrevin alpha	128	8.3	5	92.44	6.43	5	5	2.08811	6.22056e-06
Q9UBR2	CTSZ	Cathepsin Z	51	7.3	3	36.82	6.7	2	2	2.09544	2.06824e-06
Q9UHC6	CNTNAP2	Contactin-associated protein-like 2	38	0.7	3	164.39	6.12	1	1	2.09703	0.000266026
O95817	BAG3	BAG family molecular chaperone regulator 3	101	9.2	5	68.37	6.46	5	5	2.10119	0.000186681
Q8TDM6	DLG5	Disks large homolog 5	132	4.5	9	244.78	7.1	10	9	2.10205	2.25298e-06
P49448	GLUD2	"Glutamate dehydrogenase 2, mitochondrial"	1399	28.3	80	69.99	8.63	4	17	2.10535	1.00663e-05
Q9P032	NDUFAF4	NADH dehydrogenase [ubiquinone] 1 alpha subcomplex assembly factor 4	154	34.3	15	25.12	8.85	7	7	2.10611	2.26876e-06
P02452	COL1A1	Collagen alpha-1(I) chain	686	9.8	39	153.17	5.6	14	12	2.10828	3.17669e-06
O75923	DYSF	Dysferlin	503	10.9	30	267.44	5.44	18	20	2.12513	7.99544e-08
P08670	VIM	Vimentin	3517	70	185	58.95	5.06	27	37	2.13326	2.54997e-06
P09668	CTSH	Pro-cathepsin H	59	3.9	2	43.55	8.35	1	1	2.14047	0.00061528
Q99715	COL12A1	Collagen alpha-1(XII) chain	645	10.8	38	370.12	5.38	30	28	2.14186	1.23405e-06
Q9NPJ6	MED4	Mediator of RNA polymerase II transcription subunit 4	46	8.9	2	33.68	5.02	2	2	2.14813	1.18645e-06
O15061	SYNM	Synemin	389	10.9	20	188.82	5.09	18	17	2.15059	6.22197e-07
Q6PCB0	VWA1	von Willebrand factor A domain-containing protein 1	140	16.4	13	48.26	7.18	8	8	2.15314	6.99509e-06
P51608	MECP2	Methyl-CpG-binding protein 2	171	14.8	7	67.7	9.95	6	6	2.15414	8.45206e-06
Q9UK22	FBXO2	F-box only protein 2	148	13.9	5	36	4.29	3	3	2.15532	9.46862e-05
Q9H8L6	MMRN2	Multimerin-2	143	5.2	6	114.19	5.56	5	5	2.15767	1.6461e-05
Q9UQP3	TNN	Tenascin-N	36	1.7	2	162.27	5.41	2	2	2.16204	0.000283842
Q96DA6	DNAJC19	Mitochondrial import inner membrane translocase subunit TIM14	27	12.9	3	15.47	10.1	2	2	2.16371	2.10273e-06
Q96A11	GAL3ST3	Galactose-3-O-sulfotransferase 3	55	6.3	2	52.36	9.96	2	2	2.16971	8.19151e-05
P27338	MAOB	Amine oxidase [flavin-containing] B	2362	29.4	120	66.57	7.2	15	16	2.16986	3.26245e-06
Q15582	TGFBI	Transforming growth factor-beta-induced protein ig-h3	262	12.7	17	83.05	7.62	9	8	2.1897	1.09585e-06
Q15149	PLEC	Plectin	7156	36.2	386	590.07	5.74	168	167	2.19216	4.63321e-07
Q10589	BST2	Bone marrow stromal antigen 2	75	13.9	3	22.56	5.43	2	2	2.19562	1.18061e-05
P07093	SERPINE2	Glia-derived nexin	40	4	2	51.08	9.35	2	2	2.20362	2.26311e-05
Q00059	TFAM	"Transcription factor A, mitochondrial"	85	28	8	36.64	9.74	8	6	2.20527	2.01062e-05
Q17RC7	EXOC3L4	Exocyst complex component 3-like protein 4	69	2.6	2	84.54	5.92	2	2	2.20812	3.54155e-05
Q5VWX1	KHDRBS2	"KH domain-containing, RNA-binding, signal transduction-associated protein 2"	112	10.3	9	44.17	5.94	2	4	2.2146	1.50284e-05
P29120	PCSK1	Neuroendocrine convertase 1	46	3.2	4	94.58	5.66	3	3	2.21488	2.22921e-06
P04083	ANXA1	Annexin A1	467	37.3	21	46.48	6.57	10	10	2.21746	9.00178e-06
Q69YL0	NCBP2-AS2	Uncharacterized protein NCBP2-AS2	26	9.1	2	11.17	12	1	1	2.21842	6.94815e-06
P01833	PIGR	Polymeric immunoglobulin receptor	39	3	4	94.28	5.58	3	3	2.2274	0.000112784
P05108	CYP11A1	"Cholesterol side-chain cleavage enzyme, mitochondrial"	210	9.8	6	66.37	8.89	4	3	2.23107	4.14667e-05
P02775	PPBP	Platelet basic protein	85	21.1	5	17.38	9.04	3	2	2.23687	5.96555e-06
Q8N111	CEND1	Cell cycle exit and neuronal differentiation protein 1	288	26.8	15	18.9	9.24	4	4	2.23807	2.69132e-06
Q30154	HLA-DRB5	"HLA class II histocompatibility antigen, DR beta 5 chain"	142	15.8	7	32.61	6.45	1	5	2.24219	9.25306e-06
O00592	PODXL	Podocalyxin	85	4.3	6	65.24	5.28	3	3	2.25615	1.29686e-07
P09467	FBP1	"Fructose-1,6-bisphosphatase 1"	238	24.6	14	43.63	6.54	6	8	2.25854	8.39755e-05
Q96FS4	SIPA1	Signal-induced proliferation-associated protein 1	44	2.2	2	118.32	6.16	2	2	2.26848	2.08762e-05
Q9NY15	STAB1	Stabilin-1	85	2.4	5	300.45	6.05	5	5	2.28273	0.000105327
P24821	TNC	Tenascin	547	8.6	34	265.37	4.79	20	19	2.29863	2.76164e-07
P28906	CD34	Hematopoietic progenitor cell antigen CD34	26	3.6	2	44.99	7	2	2	2.30494	2.41867e-05
P50225	SULT1A1	Sulfotransferase 1A1	114	16.9	5	39.3	6.16	5	5	2.30699	6.15866e-05
P29762	CRABP1	Cellular retinoic acid-binding protein 1	106	19.7	5	18.02	5.3	2	3	2.31182	2.25664e-05
P23229	ITGA6	Integrin alpha-6	514	9.8	22	144.45	6.21	10	10	2.31239	2.43009e-07
Q02388	COL7A1	Collagen alpha-1(VII) chain	146	2.7	6	317.55	5.95	6	6	2.33084	3.94714e-06
Q13753	LAMC2	Laminin subunit gamma-2	77	2.4	3	147.14	5.83	3	3	2.34591	0.000135453
O15230	LAMA5	Laminin subunit alpha-5	1440	10.9	74	426.69	6.66	36	38	2.35126	6.91302e-06
P02462	COL4A1	Collagen alpha-1(IV) chain	213	3.7	8	183.2	8.55	3	5	2.35321	1.61658e-06
O94875	SORBS2	Sorbin and SH3 domain-containing protein 2	323	10	15	141.21	8.56	9	8	2.39806	0.000173223
Q86UW8	HAPLN4	Hyaluronan and proteoglycan link protein 4	172	16.9	6	45.69	9.12	6	5	2.39966	1.31564e-06
Q9Y5L4	TIMM13	Mitochondrial import inner membrane translocase subunit Tim13	109	11.6	4	12.32	8.42	1	1	2.40134	5.14179e-05
Q7Z406	MYH14	Myosin-14	2737	28.4	115	253.91	5.52	48	58	2.41183	3.08785e-07
Q92959	SLCO2A1	Solute carrier organic anion transporter family member 2A1	173	4.8	6	76.64	9.13	4	3	2.43335	2.68922e-06
Q13884	SNTB1	Beta-1-syntrophin	269	18.4	10	66.16	8.81	7	8	2.43826	2.00713e-06
P62760	VSNL1	Visinin-like protein 1	354	34	18	27.11	5.01	6	7	2.45965	3.55801e-06
P14543	NID1	Nidogen-1	734	16.6	34	146.02	5.12	19	18	2.51294	4.38955e-06
Q8NFW1	COL22A1	Collagen alpha-1(XXII) chain	51	2.4	6	182.24	6.88	4	4	2.54386	8.35871e-08
Q01955	COL4A3	Collagen alpha-3(IV) chain	67	1.4	4	183.7	9.28	3	3	2.5761	8.25456e-05
P05186	ALPL	"Alkaline phosphatase, tissue-nonspecific isozyme"	169	14.1	9	64.26	6.19	7	6	2.59009	3.0178e-06
Q6YP21	CCBL2	Kynurenine--oxoglutarate transaminase 3	114	5.5	4	61.45	8.4	3	3	2.59549	1.89991e-05
P16144	ITGB4	Integrin beta-4	294	8	15	220.64	5.74	13	11	2.60418	1.55597e-05
Q9Y6C2	EMILIN1	EMILIN-1	601	21.6	30	110.66	5.07	19	18	2.61438	7.0255e-06
Q92523	CPT1B	"Carnitine O-palmitoyltransferase 1, muscle isoform"	136	8.9	8	97.77	8.86	7	7	2.61776	3.77274e-05
Q8WU66	TSPEAR	Thrombospondin-type laminin G domain and EAR repeat-containing protein	44	3.4	3	80.2	6.01	3	3	2.63158	4.3699e-06
Q8N987	NECAB1	N-terminal EF-hand calcium-binding protein 1	42	6	2	45.3	4.83	2	2	2.65868	1.61845e-05
P16050	ALOX15	Arachidonate 15-lipoxygenase	41	2.9	2	83.06	6.14	2	2	2.70415	5.18497e-07
Q96T66	NMNAT3	Nicotinamide/nicotinic acid mononucleotide adenylyltransferase 3	126	17.9	6	32.83	9.28	5	3	2.70596	2.47128e-07
P11047	LAMC1	Laminin subunit gamma-1	1927	22.7	77	201.98	5.01	33	33	2.7161	2.08684e-06
Q9BXN1	ASPN	Asporin	144	6.8	7	51.58	6.61	3	3	2.7234	2.17362e-05
P25391	LAMA1	Laminin subunit alpha-1	404	5.5	20	379.1	5.93	16	14	2.7254	3.24829e-05
Q15847	ADIRF	Adipogenesis regulatory factor	81	38.2	3	9.91	5.17	3	3	2.76562	1.7096e-06
Q9UBG0	MRC2	C-type mannose receptor 2	66	2.1	3	180.53	5.54	3	3	2.81782	6.3243e-07
Q9BQI0	AIF1L	Allograft inflammatory factor 1-like	32	16	3	20.78	6.63	3	3	2.82213	0.00025183
P01903	HLA-DRA	"HLA class II histocompatibility antigen, DR alpha chain"	74	4.7	2	31.51	4.91	1	1	2.84924	4.77814e-05
Q9Y2J8	PADI2	Protein-arginine deiminase type-2	118	4.1	7	85.88	5.4	3	3	2.93863	2.67666e-05
P55268	LAMB2	Laminin subunit beta-2	2068	20.9	104	210.77	6.07	35	33	2.94531	8.65819e-07
Q8TD06	AGR3	Anterior gradient protein 3 homolog	229	24.1	11	22.25	7.77	5	5	2.95125	1.53777e-05
Q9UHG2	PCSK1N	ProSAAS	652	22.3	16	28.1	6.22	4	4	2.95315	2.28522e-05
O00339	MATN2	Matrilin-2	68	2.5	2	123.71	5.87	3	2	2.97843	8.99504e-06
P07108	DBI	Acyl-CoA-binding protein	73	50.6	4	13.25	6.12	3	3	3.02807	1.8921e-05
Q9BX97	PLVAP	Plasmalemma vesicle-associated protein	106	22.2	11	58.7	9.01	11	10	3.08447	6.33446e-05
Q9C002	NMES1	Normal mucosa of esophagus-specific gene 1 protein	30	27.7	3	11.67	9.45	2	2	3.11957	3.39302e-05
P04271	S100B	Protein S100-B	86	23.9	4	12.88	4.56	3	3	3.14809	7.048e-08
P84157	MXRA7	Matrix-remodeling-associated protein 7	189	13.7	5	24.03	4.24	2	2	3.15	3.04678e-06
O00468	AGRN	Agrin	472	10.2	28	236.02	6.01	19	18	3.1766	2.29555e-06
P36269	GGT5	Gamma-glutamyltransferase 5	273	8.5	11	65.72	7.24	5	5	3.1775	1.60615e-05
P60903	S100A10	Protein S100-A10	127	17.5	6	14.29	6.82	2	2	3.2838	1.99509e-08
Q86UX2	ITIH5	Inter-alpha-trypsin inhibitor heavy chain H5	53	4.6	5	116.71	8.47	4	4	3.31016	2.56127e-06
H3BV60	TGFBR3L	Transforming growth factor-beta receptor type 3-like protein	99	9.5	5	34.11	11.72	3	3	3.31614	2.1274e-06
P15088	CPA3	Mast cell carboxypeptidase A	35	7.4	3	57.63	9.08	4	3	3.41768	2.30073e-05
Q8TDB4	MGARP	Protein MGARP	121	20.8	8	28.64	4.4	3	3	3.46431	2.62575e-05
Q14515	SPARCL1	SPARC-like protein 1	144	9.2	8	86.79	4.71	4	4	3.5625	7.62487e-06
P02511	CRYAB	Alpha-crystallin B chain	141	32	8	22.67	6.76	6	5	3.57469	2.95741e-07
P31949	S100A11	Protein S100-A11	102	23.8	6	14.37	6.56	3	3	3.6357	5.43939e-07
P22748	CA4	Carbonic anhydrase 4	34	6.1	3	40.57	7.68	2	2	3.65165	2.11323e-06
O75487	GPC4	Glypican-4	96	5.8	3	72.16	6.26	3	3	3.6788	3.76751e-06
Q9UII2	ATPIF1	"ATPase inhibitor, mitochondrial"	76	17	3	14.76	9.34	2	2	3.70965	3.69652e-05
Q14031	COL4A6	Collagen alpha-6(IV) chain	106	2.5	6	187.13	9.31	4	4	3.76669	9.02924e-05
O95994	AGR2	Anterior gradient protein 2 homolog	68	13.1	2	24.38	9.03	2	2	3.77575	1.9508e-05
O94911	ABCA8	ATP-binding cassette sub-family A member 8	81	2.1	3	204.22	6.81	3	3	3.83895	2.65263e-05
Q86YZ3	HRNR	Hornerin	57	1.1	3	287.72	10.05	3	3	3.89353	0.00188222
P02458	COL2A1	Collagen alpha-1(II) chain	312	4.1	10	158.37	6.58	5	5	4.00082	6.55007e-06
Q8IWT1	SCN4B	Sodium channel subunit beta-4	57	3.9	2	30.45	6.9	1	1	4.0139	2.85484e-06
P14136	GFAP	Glial fibrillary acidic protein	532	41.9	33	54.95	5.42	19	19	4.14463	1.40792e-06
P35555	FBN1	Fibrillin-1	533	5.9	33	358.33	4.81	17	19	4.1569	1.50208e-06
Q16270	IGFBP7	Insulin-like growth factor-binding protein 7	84	7.1	4	33.8	8.25	2	2	4.19693	2.91225e-06
O15393	TMPRSS2	Transmembrane protease serine 2	67	1.8	2	60.81	8.12	1	1	4.31117	9.41266e-06
Q9UHF1	EGFL7	Epidermal growth factor-like protein 7	84	10.3	5	32.34	8.58	3	3	4.3795	2.29078e-05
Q14126	DSG2	Desmoglein-2	133	7.4	7	137	5.13	7	6	4.38555	1.10945e-05
P53420	COL4A4	Collagen alpha-4(IV) chain	79	0.9	2	185.01	8.9	1	1	4.48266	0.000458038
P24043	LAMA2	Laminin subunit alpha-2	1015	11.9	63	395.83	6.01	37	33	4.62378	2.78995e-07
O43854	EDIL3	EGF-like repeat and discoidin I-like domain-containing protein 3	92	6.5	4	61.52	7.08	3	3	5.4235	6.34215e-06
O14498	ISLR	Immunoglobulin superfamily containing leucine-rich repeat protein	90	7.5	3	48.66	5	3	3	5.47851	3.01292e-05
Q6ZMP0	THSD4	Thrombospondin type-1 domain-containing protein 4	147	3.5	7	124.74	7.94	3	3	5.69089	6.90594e-06
Q6UXB8	PI16	Peptidase inhibitor 16	38	2.2	2	54.94	5.24	1	1	6.05929	0.000661034
P59827	BPIFB4	BPI fold-containing family B member 4	105	5.7	9	70.4	4.95	3	3	6.39332	0.000134704
Q99584	S100A13	Protein S100-A13	105	29.6	4	14.67	5.91	4	3	7.13429	4.42724e-06
Q6ZRI0	OTOG	Otogelin	65	1.2	4	341.46	5.57	5	4	7.40444	3.27265e-07
P23141	CES1	Liver carboxylesterase 1	322	14.6	12	71.7	6.15	8	8	7.9549	1.04306e-06
MW*=Molecular weight of protein+ Quality of labelled reagents TMT+Quality of alkylation modification
