# Supplementary material for: TMT-based quantitative proteomics revealed follicle-stimulating hormone (FSH)-related molecular characterizations for potentially prognostic assessment and personalized treatment of FSH-positive non-functional pituitary adenomas
Source: EPMA J. 2019 Aug 29;10(4):395–414. doi: 10.1007/s13167-019-00187-w (PMC6882982; doi:10.1007/s13167-019-00187-w)
Supplement: Supplementary file 4 — (XLS 174 kb) [file 13167_2019_187_MOESM4_ESM.xls]

## Sheet: DEG_new
Supplemental Table 2. Differentially expressed genes (DEGs) identified between invasive and non-invasive NFPAs.
ID_REF	Gene	FC	AveExpr	t	p-value	adjusted p-value
A_24_P500584	XIST	1213.95	8.76173	36.4799	1.58905e-09	1.45593e-05
A_23_P43197	CALB1	491.087	9.11157	31.8162	4.2859e-09	3.14148e-05
A_23_P11806	COL11A1	175.404	9.02682	14.4362	1.25011e-06	0.000776531
A_24_P244706	SSTR1	170.296	8.1012	10.3042	1.31765e-05	0.0031072
A_24_P18137	NEFL	126.455	7.87389	13.7947	1.72347e-06	0.000961623
A_23_P146783	NEB	117.99	8.19605	11.8376	5.04109e-06	0.00181128
A_23_P156218	GZMK	109.625	9.00214	8.03089	7.10857e-05	0.00845369
A_23_P500501	FGFR3	86.6846	9.51612	6.97511	0.000178718	0.0140253
A_24_P348006	RASD1	68.3255	10.6295	4.86594	0.00162189	0.0418029
A_23_P136116	AGMO	64.4545	7.16609	13.7099	1.80002e-06	0.000961623
A_23_P110266	NDNF	62.5896	6.9321	14.7751	1.06074e-06	0.000713335
A_23_P24835	PTH	60.1977	6.75003	20.22	1.13037e-07	0.000218036
A_23_P15876	ALPK2	57.0106	7.37209	19.3801	1.53258e-07	0.00028048
A_24_P402510	SAMD11	51.6897	10.8486	5.84616	0.000543602	0.0250913
A_24_P264832	NEFM	50.5559	11.0417	11.1661	7.56618e-06	0.00235824
A_23_P109286	GRIK1	48.0519	7.29069	12.0044	4.57232e-06	0.00167571
A_23_P19624	BMP6	46.2806	9.26904	6.6808	0.00023561	0.0163849
A_23_P302404	RASSF6	44.0127	6.78991	11.841	5.03101e-06	0.00181128
A_23_P137705	TBX19	42.0488	11.9656	8.44531	5.08429e-05	0.00715304
A_32_P160563	OPCML	40.7671	8.20624	9.21987	2.81549e-05	0.00513357
A_23_P5370	RPRM	38.9388	5.60288	15.7936	6.60935e-07	0.000561335
A_24_P382533	NNAT	35.6509	14.6784	8.31668	5.63328e-05	0.00750742
A_23_P253692	GPR64	30.3377	8.46525	7.77857	8.77914e-05	0.00954738
A_32_P164593	ZMAT4	30.2646	7.41259	6.12581	0.000407096	0.0218443
A_23_P35995	CLMP	28.0518	8.38482	8.58359	4.5602e-05	0.00674227
A_23_P134085	CNKSR3	27.1808	9.20059	5.58954	0.000714875	0.027961
A_23_P43337	FREM1	26.6262	7.25948	8.89294	3.59395e-05	0.00601979
A_32_P51237	KANK4	26.6059	7.54146	5.7235	0.00061899	0.0263783
A_23_P211493	TMPRSS6	26.0944	10.266	5.17529	0.00113269	0.0347672
A_23_P85218	SOX3	25.8694	9.87016	4.63214	0.00214676	0.0480027
A_23_P253911	CHRNA3	25.397	8.04199	5.31008	0.000972696	0.0326151
A_23_P258463	PROM1	25.3674	6.34668	8.01333	7.21247e-05	0.0085149
A_23_P56369	ABCA12	24.6989	7.36534	8.13837	6.50798e-05	0.00808512
A_23_P151595	CPNE6	22.9685	10.5299	5.68678	0.00064377	0.0269025
A_32_P206839	LOC100288911	22.8754	8.84397	6.78774	0.000212874	0.015487
A_32_P170406	TLN2	22.8397	8.64225	14.6952	1.10227e-06	0.000721376
A_23_P72340	AVPR1B	21.9465	6.71372	8.96256	3.40973e-05	0.00583939
A_23_P349566	CCDC85A	21.8229	7.45225	8.20878	6.14551e-05	0.00781919
A_32_P332320	NOS1	21.4993	7.89919	13.5851	1.91992e-06	0.000977265
A_24_P62530	RHOU	20.6375	8.88599	4.70462	0.00196637	0.046038
A_23_P41424	SLC39A8	20.63	9.98275	11.5409	6.01578e-06	0.00202268
A_23_P31765	PKIA	20.1568	10.7905	4.74794	0.00186657	0.0446236
A_32_P191786	ANKRD24	19.8516	7.937	14.1435	1.44491e-06	0.000868109
A_24_P602871	SAMD5	19.0875	8.65582	8.87209	3.65129e-05	0.00604246
A_23_P433855	RGS4	18.726	8.06681	7.40933	0.000120789	0.0114142
A_24_P402444	OLFM3	18.1269	6.03905	15.4328	7.78857e-07	0.000593152
A_23_P26024	C15orf48	17.9548	7.32263	5.91077	0.000508045	0.0241621
A_24_P240187	LRRN1	17.1642	7.44681	6.52931	0.000272606	0.0179046
A_23_P79015	SCN1B	17.0736	6.96207	15.6195	7.15103e-07	0.000561335
A_32_P123629	TTC39C	16.9435	9.41696	6.2569	0.000356636	0.0206562
A_23_P30243	ERAP2	16.6746	10.1714	5.0701	0.00127783	0.0371673
A_32_P165477	SLC7A11	16.2286	7.39988	6.78722	0.000212979	0.015487
A_23_P32253	NFIL3	16.1746	9.85662	7.11261	0.00015755	0.0132694
A_23_P54709	RAB26	16.0693	10.8302	13.6925	1.81623e-06	0.000961623
A_23_P10291	CTSE	15.4622	6.90394	9.20495	2.84657e-05	0.0051605
A_23_P153146	CDH7	15.4366	6.90309	5.25981	0.00102924	0.0335251
A_23_P159027	ZNF521	15.357	7.83818	6.61509	0.000250918	0.017061
A_32_P177897	GRIA3	15.0297	6.89092	6.86218	0.000198498	0.0148578
A_24_P259607	SUSD4	14.9684	7.99317	8.32645	5.58933e-05	0.00750742
A_24_P170717	SSC5D	14.2362	11.5885	9.09733	3.08255e-05	0.0054576
A_23_P392575	KCNE4	14.2176	10.3721	7.36932	0.000125134	0.011699
A_32_P197561	EBF1	14.1757	9.52441	8.12932	6.55632e-05	0.00808874
A_23_P256158	ADRA2C	13.9016	9.58811	5.66009	0.000662467	0.0272551
A_23_P93722	SDK1	13.6362	7.26442	11.1506	7.63925e-06	0.00235824
A_23_P66481	RTN4RL1	13.532	9.04679	12.0191	4.5334e-06	0.00167571
A_23_P343671	FOSL2	13.4979	7.66618	8.86888	3.6602e-05	0.00604246
A_23_P88033	FGF14	13.4085	5.45191	11.4315	6.4276e-06	0.0021415
A_32_P136776	LOC644192	13.1266	8.21113	16.9273	4.03416e-07	0.000422422
A_23_P402936	PPFIA2	13.0282	5.9981	17.5678	3.09461e-07	0.000356063
A_23_P41455	TRPC3	12.9059	10.099	4.62491	0.00216571	0.048133
A_23_P415021	METTL7A	12.7555	12.5154	7.87959	8.06243e-05	0.00910733
A_23_P7684	CCNJL	12.4709	6.87575	7.50215	0.000111348	0.0109995
A_24_P169634	MBL1P	12.283	6.63158	9.89333	1.74183e-05	0.0036478
A_23_P110531	FST	11.9267	6.37231	8.4557	5.04262e-05	0.00715304
A_24_P760960	SKINTL	11.8429	6.79709	8.26248	5.88435e-05	0.0076661
A_24_P870509	LOC100507311	11.0901	7.40598	10.1622	1.44942e-05	0.00319999
A_24_P100517	C9orf140	11.0712	7.76772	7.58957	0.000103207	0.0105385
A_23_P157736	PPAPDC3	11.0613	8.37847	5.43691	0.000844737	0.030527
A_23_P11025	ZNF185	10.985	8.64392	14.0254	1.53307e-06	0.000891831
A_23_P123448	MMP16	10.9847	7.43191	5.77659	0.00058502	0.025863
A_24_P377499	OSBPL3	10.7739	6.76317	12.0897	4.35173e-06	0.00164419
A_23_P62901	BTG2	10.698	12.4144	7.64486	9.84041e-05	0.0102356
A_23_P165372	GALNT13	10.5406	5.22657	10.0074	1.61039e-05	0.00344768
A_23_P113019	HCN1	10.4263	6.79496	4.59199	0.00225445	0.048774
A_23_P374339	HIF3A	10.1932	6.31622	5.3423	0.000938265	0.0321369
A_32_P43349	LOC400456	9.43321	8.17982	4.70455	0.00196654	0.046038
A_23_P97394	BCAR3	9.28782	9.49698	8.72531	4.08531e-05	0.00648149
A_24_P139152	COL8A1	8.73507	8.10472	5.70383	0.000632132	0.0267209
A_23_P104804	ZBTB16	8.71506	10.5883	10.1269	1.48446e-05	0.00325582
A_23_P61945	MITF	8.71497	8.32364	4.61402	0.00219465	0.0483363
A_32_P231415	SCD	8.49112	12.092	5.14519	0.00117227	0.035477
A_32_P24140	GAS2	8.39013	8.89826	6.26985	0.00035204	0.02059
A_23_P88095	TBC1D4	8.3796	7.99694	7.1813	0.000148038	0.0127358
A_23_P252541	RAB7B	8.3069	7.25197	6.57653	0.000260418	0.0174292
A_23_P392486	PKHD1L1	8.1939	4.49252	4.64955	0.00210182	0.0474613
A_23_P19733	SLC22A3	7.95138	7.11596	5.19197	0.0011114	0.0346652
A_23_P46539	PSRC1	7.92677	8.45557	8.22196	6.08025e-05	0.00779143
A_23_P63379	CA14	7.60661	9.19257	4.78177	0.00179252	0.0437668
A_24_P255524	CALD1	7.5691	7.49654	6.13656	0.000402673	0.0217374
A_23_P99515	C13orf33	7.52103	8.04273	7.18916	0.000146992	0.0127358
A_23_P254863	NIM1	7.48419	11.0237	7.43207	0.000118396	0.0112966
A_23_P7262	2019-03-01	7.44837	7.84037	8.79919	3.86e-05	0.00628734
A_24_P186274	IGFBPL1	7.42068	9.22402	5.17827	0.00112885	0.0347522
A_23_P143906	MLF1	7.29568	11.1288	8.08127	6.81964e-05	0.00827592
A_23_P2942	NPAS3	7.28	6.46753	8.12545	6.57711e-05	0.00808874
A_23_P395001	SLC2A12	7.11042	5.7664	10.3748	1.25721e-05	0.00305135
A_23_P420417	TLCD1	7.11015	8.20001	20.7183	9.49003e-08	0.000193222
A_23_P145507	EYA4	7.06289	6.15415	6.41986	0.000303375	0.0190749
A_32_P5276	ARHGEF26	7.01653	7.18161	5.74708	0.000603638	0.0260666
A_23_P87310	LMO1	6.9993	11.1552	5.64817	0.000671016	0.0274771
A_23_P79302	LYPD6B	6.95703	7.21042	4.62524	0.00216484	0.048133
A_23_P103486	CYP2J2	6.93913	7.16832	8.67015	4.26319e-05	0.00654901
A_24_P740549	ARHGEF26-AS1	6.90604	6.84946	9.86141	1.78077e-05	0.00367498
A_23_P129064	GATM	6.85485	9.45093	5.98248	0.000471573	0.0234819
A_23_P14072	KRT8	6.82159	11.513	6.29565	0.000343083	0.0203457
A_23_P51002	SULT1C2	6.74947	6.33992	6.93756	0.000185038	0.0143069
A_23_P1374	PRKCQ	6.7408	6.33642	5.27204	0.00101515	0.033256
A_23_P121596	PPBP	6.73505	8.21034	6.99033	0.000176224	0.0139191
A_23_P131202	HES6	6.5773	8.02947	8.70452	4.15137e-05	0.00648686
A_23_P377115	MCC	6.56181	7.34043	7.46025	0.000115504	0.0111397
A_24_P63078	YSK4	6.4844	5.89099	9.30835	2.63885e-05	0.00485987
A_32_P208120	CAMK1D	6.39346	8.18731	5.67862	0.000649423	0.0270156
A_24_P840042	FLJ43390	6.38656	9.24131	4.84542	0.00166178	0.0422733
A_23_P65890	CIB2	6.32827	13.1509	4.91933	0.00152299	0.0405052
A_23_P122937	ELMO1	6.28199	7.94932	5.33896	0.000941778	0.0321473
A_23_P500844	PDE5A	6.23603	6.44854	7.58609	0.000103518	0.0105385
A_32_P58606	ONECUT2	6.15105	9.96222	4.97421	0.0014282	0.0390904
A_23_P10442	OSBPL1A	6.13324	11.4156	10.5763	1.10121e-05	0.0029324
A_24_P941643	PLCB1	6.04199	8.04188	5.31125	0.000971423	0.0326151
A_23_P110764	MYOT	6.03744	5.47749	5.14275	0.00117554	0.035523
A_23_P213102	PALLD	6.03381	10.9964	6.15496	0.000395224	0.0216196
A_24_P34186	DMD	5.97808	6.59909	15.7581	6.71583e-07	0.000561335
A_23_P57829	CPNE9	5.95019	6.84004	4.63747	0.0021329	0.0478241
A_23_P212469	ENTPD3	5.94465	9.87008	5.32507	0.000956511	0.0324585
A_23_P30200	PCDHB16	5.93516	8.25919	4.77902	0.00179841	0.043794
A_23_P94552	TMEM2	5.84853	9.83004	10.3514	1.27684e-05	0.00307861
A_23_P6688	ANO10	5.83907	8.93399	5.89147	0.000518386	0.0244048
A_23_P26815	RILP	5.81915	10.3683	9.66678	2.04054e-05	0.00402063
A_23_P168651	CDK6	5.78288	5.60408	4.8865	0.001583	0.0413142
A_23_P110557	UNC5A	5.73386	7.14639	4.94776	0.00147304	0.0395788
A_24_P379413	IL6R	5.72803	7.3693	7.27718	0.00013582	0.0123209
A_23_P129188	CALML4	5.72225	9.92454	5.90355	0.000511886	0.024259
A_23_P55586	CDH20	5.65723	5.36977	4.91712	0.00152694	0.0405514
A_23_P82420	STX1A	5.62304	13.2789	6.15762	0.000394158	0.0216196
A_24_P180680	LAPTM4B	5.62254	13.2752	4.70537	0.00196462	0.046038
A_23_P415633	SGK494	5.61711	10.0627	6.59706	0.000255312	0.0172956
A_23_P435636	DAND5	5.58665	5.83448	11.1496	7.64418e-06	0.00235824
A_23_P211141	DSCAM	5.52565	8.13094	8.55835	4.65116e-05	0.0067643
A_23_P77502	PKD1	5.52088	11.4327	13.646	1.8603e-06	0.000961623
A_23_P29005	SAMSN1	5.46647	7.63942	6.34934	0.000325249	0.0197416
A_23_P66948	FAM59A	5.31287	8.42627	5.09947	0.00123534	0.0365997
A_32_P216548	LDLRAP1	5.22959	6.28784	5.12896	0.00119424	0.0357872
A_32_P196896	SEL1L3	5.20379	6.31386	8.02905	7.11936e-05	0.00845369
A_32_P305500	KCNB2	5.17886	6.32884	5.20668	0.00109298	0.0344935
A_23_P250347	CAMK4	5.13052	5.61866	8.31948	5.62064e-05	0.00750742
A_23_P74778	C1orf54	5.10715	13.4253	6.44587	0.000295728	0.0189147
A_23_P40847	CHST2	5.10311	9.57797	6.77265	0.000215927	0.0155349
A_23_P215790	EGFR	5.07024	6.08464	5.611	0.000698464	0.0277302
A_23_P89509	SPAG5	5.04741	10.6722	5.92521	0.000500454	0.0239128
A_23_P29347	MAPK12	5.04579	8.74114	4.87688	0.00160107	0.0414988
A_23_P428287	GJC1	4.97387	6.69543	4.78681	0.00178175	0.0436627
A_24_P188447	ELAVL4	4.91631	10.2356	4.78891	0.00177731	0.0436627
A_23_P415974	ALDOB	4.88706	6.11592	5.39842	0.000881477	0.031243
A_24_P226970	ZNF365	4.86027	10.4511	5.41043	0.000869832	0.0310421
A_24_P930796	VSTM4	4.85017	8.02458	7.48121	0.000113404	0.011033
A_23_P58205	AFP	4.84837	5.42592	12.0279	4.51032e-06	0.00167571
A_23_P501754	CSF3	4.84076	4.39374	11.0492	8.13887e-06	0.00246514
A_23_P317636	ADD2	4.83031	7.0201	7.04461	0.000167646	0.0135332
A_23_P79251	EHD3	4.82169	9.47362	8.94307	3.4602e-05	0.00586407
A_23_P360340	UACA	4.78618	8.27236	5.00885	0.00137174	0.0383976
A_23_P167269	C4orf43	4.73851	9.54027	10.5035	1.15489e-05	0.00295596
A_24_P226008	MGLL	4.73301	11.8066	5.51786	0.000772874	0.029141
A_23_P160273	LRRC7	4.71961	5.2776	8.36288	5.42879e-05	0.00739627
A_24_P344087	REC8	4.63808	12.8695	6.22154	0.000369523	0.0210945
A_23_P337262	APCDD1	4.61854	7.15562	4.8722	0.00160993	0.0416389
A_23_P88589	NR2F2	4.58284	12.6145	5.59903	0.000707562	0.0277936
A_32_P92212	ATP5E	4.47361	8.22731	6.08848	0.000422889	0.0223643
A_23_P324327	GPRC5B	4.44006	9.67396	4.6025	0.0022257	0.0485926
A_23_P61761	NRG3	4.42176	5.95018	14.304	1.33416e-06	0.000814927
A_23_P385105	PLCD4	4.37034	12.0245	6.09397	0.000420524	0.0223643
A_24_P165656	PRKD3	4.34068	9.16327	6.05142	0.000439243	0.0227446
A_23_P206018	TPM1	4.3123	10.9447	8.46373	5.01071e-05	0.00714543
A_23_P119095	PPP1R13L	4.30488	8.02255	5.60711	0.000701408	0.0277302
A_23_P66110	TSC2	4.27747	11.1392	5.7835	0.000580758	0.0258172
A_24_P234768	HTR4	4.26682	4.74834	6.17529	0.000387168	0.0214789
A_23_P113111	AR	4.22916	11.7745	7.15589	0.000151481	0.0129711
A_32_P73796	PPM1E	4.18095	6.86662	5.56537	0.000733872	0.0283722
A_32_P168342	C6orf25	4.173	7.6388	4.99801	0.00138915	0.0385396
A_23_P145035	KDM1B	4.16373	6.64202	5.60988	0.000699306	0.0277302
A_23_P53884	MAB21L1	4.15953	5.47104	14.0897	1.48433e-06	0.000877406
A_23_P47077	BAG3	4.12888	8.16388	4.58076	0.00228562	0.0490903
A_24_P658584	SASH1	4.10111	7.97632	4.68224	0.00202024	0.0465906
A_23_P419624	BLCAP	4.09739	12.8723	10.1658	1.44587e-05	0.00319999
A_23_P214059	NR3C1	4.09137	11.2923	6.66148	0.000239998	0.0165332
A_24_P272290	C6orf145	4.07712	7.48134	5.66513	0.000658894	0.0272241
A_23_P211252	LSS	4.07344	8.17656	5.92766	0.000499178	0.023884
A_23_P31858	ST18	4.02373	8.0463	4.94251	0.00148212	0.0397274
A_23_P121011	CSRNP1	3.98323	8.84743	7.13568	0.000154282	0.0130886
A_23_P376557	MMP25	3.96855	8.0288	5.03735	0.00132713	0.0377239
A_23_P368740	HDAC10	3.96499	10.0164	8.53436	4.73951e-05	0.00686492
A_23_P409449	TAL2	3.94996	7.74488	4.99957	0.00138663	0.0385396
A_23_P77223	MESP1	3.94696	11.8992	10.7373	9.92155e-06	0.00285314
A_23_P259641	EZH2	3.91114	8.39208	7.22695	0.000142074	0.0125467
A_23_P48438	ADPRHL1	3.91099	10.2692	5.44512	0.000837121	0.0304362
A_23_P134058	GFOD1	3.89785	6.82267	4.86234	0.00162882	0.0418029
A_23_P54147	NIN	3.89426	9.63141	6.22668	0.000367616	0.0210248
A_23_P110212	ACSL1	3.88543	10.8766	5.23096	0.00106332	0.0341286
A_23_P60146	PDGFRL	3.85327	7.8794	6.07414	0.000429134	0.0224998
A_23_P43713	KCNK2	3.83194	4.28037	4.61848	0.00218274	0.0482325
A_23_P210176	ITGA6	3.80557	9.60591	5.04281	0.00131876	0.0376705
A_23_P89824	C18orf45	3.78937	7.18293	5.67544	0.000651642	0.0270465
A_23_P307525	ANKRD9	3.7873	7.59714	4.91248	0.0015353	0.0407144
A_23_P420551	CIT	3.77837	10.7538	4.61152	0.00220133	0.0483673
A_23_P9435	SLC25A25	3.7712	7.66139	5.28871	0.000996299	0.0328358
A_23_P370651	FAM13A	3.72868	9.40634	6.04969	0.000440024	0.0227446
A_23_P110699	ZNF300	3.71959	5.99034	4.74656	0.00186968	0.0446396
A_24_P621383	RASA4P	3.69023	7.6571	5.38192	0.00089777	0.0315855
A_23_P39076	RRAS	3.67808	10.5365	5.03243	0.00133471	0.0378899
A_32_P179676	TOB2	3.66267	9.3111	10.2612	1.35605e-05	0.00312565
A_23_P157247	TMEM184A	3.6585	9.51247	4.61287	0.00219773	0.0483673
A_23_P7882	SLC22A23	3.64916	10.4833	4.80151	0.0017508	0.0434026
A_23_P142310	MKNK2	3.61838	12.9971	8.03108	7.10742e-05	0.00845369
A_23_P413051	NOXO1	3.60891	7.7224	5.99765	0.00046424	0.0232991
A_23_P302550	RGS18	3.58632	8.26555	6.2278	0.000367204	0.0210248
A_23_P502274	MAPK11	3.56835	12.212	5.21029	0.00108852	0.0344857
A_23_P341275	POP1	3.5545	9.27046	6.42009	0.000303309	0.0190749
A_24_P331882	KIAA1211	3.54562	9.86096	6.62507	0.000248524	0.0169297
A_24_P209171	SH3BGRL2	3.54299	9.45137	7.31335	0.000131508	0.0120491
A_23_P146339	GPT	3.53829	8.97697	7.11868	0.000156683	0.0132311
A_23_P149153	PDE4DIP	3.53013	11.7018	5.26121	0.00102762	0.0335251
A_32_P206541	EMB	3.50901	11.5939	4.98967	0.00140269	0.0386994
A_23_P156497	ELOVL5	3.50499	9.92144	9.85807	1.7849e-05	0.00367498
A_24_P48177	ST3GAL2	3.49893	9.39657	6.53116	0.000272117	0.0179045
A_23_P37825	SPIRE2	3.48987	8.77061	6.15904	0.00039359	0.0216196
A_32_P468743	ODF3L1	3.48426	7.1965	5.87771	0.000525902	0.0245214
A_32_P98291	SFMBT2	3.47397	6.50334	6.13841	0.000401916	0.0217374
A_32_P172188	PLEKHH3	3.45486	11.5179	12.0964	4.33483e-06	0.00164419
A_24_P252497	TRIB1	3.44081	11.7314	4.80941	0.0017344	0.043182
A_24_P7950	VAV3	3.43155	6.07829	4.83831	0.00167584	0.042445
A_23_P74914	URB2	3.42633	8.60722	5.27549	0.00101122	0.0331785
A_23_P351138	CLDN9	3.41733	9.87052	8.43837	5.11231e-05	0.00715304
A_23_P388670	LTA4H	3.38315	14.373	8.2047	6.16592e-05	0.00781919
A_24_P369656	TRIM9	3.36259	8.58615	5.64538	0.000673034	0.0275291
A_32_P87568	ENAH	3.3557	7.11985	5.58734	0.000716585	0.0279969
A_23_P91095	CD28	3.3318	5.20989	7.06299	0.000164847	0.013465
A_23_P108948	MREG	3.30774	9.76056	6.01916	0.000454055	0.0232305
A_23_P73526	CITED1	3.28322	14.1452	6.81633	0.000207219	0.0152781
A_32_P146635	SESN3	3.25534	12.5114	5.60744	0.000701158	0.0277302
A_23_P124384	SHOX2	3.24852	5.01776	5.32986	0.000951404	0.0323151
A_23_P85903	TLR5	3.24788	7.07361	5.04423	0.0013166	0.0376674
A_23_P75430	C11orf75	3.22406	11.4612	5.38165	0.000898036	0.0315855
A_23_P31810	CEBPD	3.21188	13.6358	5.22773	0.00106722	0.0341893
A_23_P369634	C8orf73	3.19889	9.833	7.29469	0.000133713	0.0122206
A_23_P202558	ADAMTS14	3.1918	6.64299	5.11909	0.00120782	0.0361057
A_23_P216468	SLC1A1	3.18592	8.33335	7.10155	0.000159145	0.0132712
A_32_P187009	SERINC5	3.17913	8.30585	4.99912	0.00138735	0.0385396
A_24_P235429	ABCA1	3.17717	9.44542	5.20938	0.00108965	0.0344857
A_23_P391479	SRRM4	3.175	11.2636	4.92079	0.00152038	0.0404651
A_24_P61753	KIAA0664	3.16596	9.33775	6.78865	0.000212691	0.015487
A_23_P112602	TRIM62	3.13644	10.0218	5.94072	0.000492441	0.0236844
A_23_P120794	SLC7A4	3.13429	10.7882	4.98075	0.00141735	0.0389342
A_24_P511877	EMBP1	3.12766	9.60463	4.69257	0.00199518	0.0462208
A_24_P363745	LRRC14	3.12659	10.0918	5.43426	0.000847213	0.0305605
A_23_P149975	FAM107B	3.10985	11.8576	8.62416	4.41821e-05	0.00668199
A_23_P113634	CBFB	3.10964	10.3591	11.2705	7.09309e-06	0.00229712
A_23_P79221	ACVR1	3.09287	9.84422	8.32657	5.58878e-05	0.00750742
A_32_P104478	FGD6	3.0698	7.8922	6.87444	0.000196237	0.0147677
A_23_P49338	TNFRSF12A	3.05918	12.8113	6.68957	0.000233646	0.0163103
A_23_P140207	PCK2	3.05753	11.738	5.59992	0.000706885	0.0277936
A_23_P62932	ATP1B1	3.05493	15.3713	6.24718	0.000360127	0.0207847
A_23_P207319	MAP3K14	3.03934	10.4643	5.53018	0.000762546	0.0289302
A_24_P29723	POR	3.02654	11.7751	8.08458	6.80111e-05	0.00827592
A_32_P95852	GRAMD2	3.01988	8.28822	4.94972	0.00146967	0.0395171
A_24_P263036	ALDH4A1	3.00909	9.96326	6.95515	0.000182046	0.0142023
A_23_P151267	LIMA1	2.97854	11.9057	9.15621	2.95081e-05	0.00530119
A_23_P502710	GAS2L1	2.93561	12.6431	5.9586	0.000483385	0.0236058
A_24_P119702	GPR98	2.91405	6.80266	5.06942	0.00127883	0.0371673
A_32_P197489	KLF13	2.90694	12.6908	5.67413	0.00065256	0.0270539
A_24_P102091	ZDHHC21	2.90327	5.45517	4.92761	0.00150826	0.0402302
A_23_P253395	UNC13B	2.88544	8.38748	4.70173	0.00197325	0.046038
A_23_P66319	BCAR1	2.8697	11.2897	6.36507	0.000320223	0.019691
A_23_P215913	CLU	2.83955	15.5257	5.19635	0.00110588	0.0345941
A_24_P79617	KIAA0040	2.83108	6.99215	6.51207	0.000277212	0.0180994
A_23_P423695	MXD4	2.83015	11.0652	5.15247	0.00116256	0.0352995
A_23_P98402	SIDT2	2.82832	13.178	4.77973	0.00179688	0.0437859
A_23_P15357	LGALS3BP	2.80551	12.0954	6.51835	0.000275525	0.0180316
A_23_P144054	PRKCD	2.80351	9.45966	5.24041	0.00105202	0.0339712
A_23_P66487	SMARCD2	2.78935	9.45175	5.72417	0.000618547	0.0263783
A_23_P361405	HYAL3	2.78891	7.08312	6.30618	0.000339502	0.0202315
A_32_P359110	KLHL17	2.7869	7.20615	5.62101	0.00069095	0.0276989
A_23_P67391	KPTN	2.78311	10.0628	5.8963	0.000515775	0.0243277
A_23_P42189	SLC17A1	2.7679	4.93817	6.11743	0.000410585	0.0219672
A_24_P126873	SUPT6H	2.76035	8.27572	6.95462	0.000182136	0.0142023
A_23_P160466	SLC19A2	2.74711	10.7862	5.9526	0.000486405	0.0236058
A_24_P24263	PDLIM5	2.74094	7.6703	5.17788	0.00112936	0.0347522
A_24_P85888	SCN3A	2.73965	10.3134	5.62605	0.000687205	0.0276989
A_23_P339818	ARRDC4	2.73882	8.49254	5.49816	0.000789716	0.0294428
A_23_P161171	ASAH2	2.72494	6.50255	4.81353	0.00172591	0.0431172
A_23_P373584	SGCZ	2.7213	4.56878	5.95834	0.000483515	0.0236058
A_23_P308763	FARP1	2.7075	10.9871	4.58626	0.00227028	0.048971
A_24_P18105	ASPH	2.70682	10.6046	5.50507	0.000783765	0.0293492
A_23_P60259	TMEM38B	2.70002	9.52199	7.26495	0.000137314	0.0124102
A_23_P110122	CCNG2	2.68323	10.7641	6.84741	0.000201263	0.0149118
A_32_P121085	DOK3	2.67736	8.01224	4.67931	0.0020274	0.0466722
A_23_P110571	MAST4	2.67601	10.7088	6.15492	0.00039524	0.0216196
A_23_P96285	REEP1	2.67316	10.9184	5.89987	0.000513857	0.0242998
A_23_P23625	ACAP3	2.67007	9.04133	7.74605	9.02492e-05	0.009674
A_23_P88880	ZNF423	2.66923	7.10825	5.04899	0.00130937	0.0375886
A_23_P104362	ECHS1	2.66622	13.4029	5.0375	0.00132689	0.0377239
A_23_P40817	HPS3	2.61169	10.1444	6.75592	0.000219372	0.0155809
A_23_P30075	ATP8A1	2.59029	8.65911	6.56645	0.000262968	0.0174755
A_23_P139825	YAF2	2.58629	8.1232	5.83544	0.000549771	0.0251542
A_24_P32151	FAM101B	2.57881	8.11036	4.58733	0.00226731	0.0489656
A_24_P137434	DCBLD2	2.57076	10.1601	4.57101	0.00231307	0.0494008
A_23_P20316	CA3	2.56905	5.52779	4.88604	0.00158385	0.0413142
A_23_P67127	TMEM145	2.56782	12.2795	5.44715	0.000835246	0.0304122
A_23_P360769	MAN2A1	2.55878	7.4119	5.47623	0.00080895	0.0298863
A_23_P87769	C12orf48	2.55618	7.93182	6.24463	0.00036105	0.0208052
A_23_P206441	FANCA	2.53501	5.79051	5.37386	0.00090585	0.0317365
A_23_P160618	SH2D2A	2.53039	8.05182	8.31901	5.62278e-05	0.00750742
A_23_P153562	C5AR1	2.52403	10.0648	5.76136	0.000594551	0.026002
A_24_P290481	EZR	2.5227	7.51449	5.48156	0.000804224	0.0298018
A_24_P753476	LOC340508	2.51499	8.88579	4.96961	0.00143589	0.0391859
A_24_P275199	KCNC1	2.51367	5.96693	4.78726	0.00178081	0.0436627
A_24_P942600	WNK2	2.51304	7.63126	4.9069	0.00154541	0.0407758
A_23_P77971	ITGA2B	2.50832	7.87498	5.59443	0.000711099	0.0278668
A_23_P52101	CYB5R1	2.504	11.5549	7.26124	0.000137771	0.0124102
A_32_P123168	MYO9A	2.49883	9.01756	6.16971	0.000389363	0.0214852
A_32_P135348	TANC1	2.48583	11.4152	7.03653	0.000168892	0.0136038
A_23_P352358	KIAA2013	2.4772	12.3205	5.99698	0.00046456	0.0232991
A_24_P923654	TMX4	2.43894	5.75242	4.84465	0.00166329	0.0422733
A_24_P706340	FAM155A	2.43344	12.7828	5.68937	0.000641987	0.0268587
A_24_P116805	STAT3	2.42855	7.87462	5.32052	0.000961392	0.0325489
A_23_P402313	FLJ35424	2.42541	4.32397	4.80256	0.00174861	0.0434026
A_23_P426835	LOC729652	2.42349	4.92651	6.76394	0.000217713	0.0155349
A_24_P354954	CCDC126	2.41014	9.02032	8.52945	4.75781e-05	0.00686492
A_23_P207445	MAP2K6	2.39926	8.03902	5.62476	0.000688162	0.0276989
A_32_P161447	SPPL2B	2.39113	10.3718	7.34928	0.000127375	0.0118783
A_23_P37375	RPS6KA5	2.38421	11.984	5.18004	0.00112657	0.0347407
A_23_P211659	CERK	2.37224	8.33711	4.76861	0.00182094	0.0440209
A_23_P60296	OSTF1	2.37083	9.84317	5.46348	0.000820369	0.0301864
A_23_P156550	TREML1	2.3603	6.45052	5.51042	0.000779189	0.0292587
A_24_P228550	TUBB1	2.35926	5.61254	4.73544	0.00189479	0.045063
A_24_P137376	ATP2C1	2.35202	9.97532	6.08888	0.000422716	0.0223643
A_23_P313623	COBL	2.34828	8.96162	4.64257	0.00211971	0.047689
A_23_P43296	FBXL6	2.34606	8.66309	7.95514	7.56924e-05	0.00880651
A_32_P47754	SLC2A14	2.34301	9.50097	4.86258	0.00162836	0.0418029
A_23_P212675	NME9	2.32827	8.6747	6.09094	0.000421825	0.0223643
A_24_P221634	NSF	2.32305	8.2019	4.98526	0.00140991	0.0388219
A_32_P18440	ARID5B	2.31908	10.5234	4.59918	0.00223474	0.048606
A_23_P52410	RTKN2	2.30726	5.19765	5.01281	0.00136545	0.0382586
A_23_P32558	WDR5	2.29123	8.70633	5.8514	0.00054062	0.0250166
A_32_P141969	NTRK3	2.28622	6.13494	4.58319	0.00227883	0.0489835
A_23_P166775	IL17RC	2.2844	10.058	5.38707	0.000892653	0.0315172
A_23_P100499	ROGDI	2.2756	10.2908	6.36747	0.000319462	0.0196772
A_24_P406814	FAM53B	2.27276	10.0236	5.90903	0.000508967	0.0241621
A_23_P7253	LARP1B	2.26897	7.65044	5.94633	0.000489578	0.0236326
A_23_P391607	ARRDC1	2.26291	10.269	8.1189	6.61243e-05	0.00810498
A_23_P378526	RTEL1	2.25995	9.52081	6.22638	0.000367729	0.0210248
A_23_P96008	MALT1	2.25781	8.58133	5.75562	0.000598183	0.0260513
A_32_P69368	ID2	2.24395	9.72771	5.18146	0.00112476	0.0347407
A_23_P216278	ASAP1	2.23717	7.77546	6.08333	0.000425119	0.0224175
A_23_P105856	SLC46A3	2.23173	6.57811	5.44046	0.000841431	0.0305021
A_23_P2967	AP1G2	2.23105	12.1318	8.43805	5.11364e-05	0.00715304
A_23_P134109	EPB41L2	2.22753	8.74992	4.61202	0.00219999	0.0483673
A_23_P401904	PHF19	2.22357	10.6505	5.51372	0.000776384	0.029203
A_23_P34031	XAGE2B	2.22124	4.74786	4.93418	0.00149668	0.0400086
A_23_P12526	TP53BP2	2.21017	10.4747	5.28877	0.000996233	0.0328358
A_32_P137382	PDE7A	2.21003	5.26783	6.55093	0.000266948	0.0176595
A_23_P160481	DCAF6	2.20629	9.42059	6.5092	0.000277986	0.0180994
A_32_P228699	PRDM10	2.1941	11.4911	5.18579	0.00111924	0.0347407
A_24_P347418	LRCH1	2.19395	9.67487	7.58901	0.000103258	0.0105385
A_32_P128391	LOC728431	2.19209	6.74856	4.90967	0.00154039	0.0407293
A_23_P133694	SLC29A1	2.18754	12.498	5.17992	0.00112673	0.0347407
A_23_P206041	MAN2A2	2.18545	13.9888	4.86133	0.00163075	0.0418233
A_23_P98369	GRIA4	2.18517	7.96136	5.91857	0.00050393	0.0240188
A_23_P41734	RNF130	2.18306	11.564	6.13353	0.000403913	0.0217374
A_32_P841049	HDAC9	2.16799	7.11441	5.56313	0.000735664	0.0283936
A_24_P228717	RAC2	2.16738	7.00657	4.62703	0.00216013	0.0481209
A_23_P501319	ASB4	2.16631	5.4134	5.05272	0.00130374	0.0375673
A_32_P77933	LOC727849	2.16303	11.8616	4.80087	0.00175213	0.0434026
A_23_P41267	LOC401127	2.14911	7.80879	4.71973	0.00193092	0.0457738
A_24_P50208	MAML3	2.14685	5.62596	7.28512	0.00013486	0.0122642
A_23_P205607	C14orf101	2.14109	9.92866	6.60825	0.000252577	0.017142
A_23_P90762	STK39	2.13101	12.2143	5.22056	0.00107592	0.03429
A_23_P50942	RAB3GAP1	2.12234	10.8813	7.10542	0.000158585	0.0132694
A_23_P213620	PPP2R2B	2.11593	12.3772	4.70163	0.00197348	0.046038
A_23_P320478	AGSK1	2.11549	8.75219	6.26576	0.000353484	0.0205975
A_23_P255444	DAPP1	2.11538	6.01928	5.19572	0.00110667	0.0345941
A_23_P250294	ABHD5	2.11484	9.37751	4.87139	0.00161147	0.0416494
A_23_P335239	GAB1	2.11296	5.41505	4.99127	0.00140008	0.0386994
A_23_P99303	SPATS2	2.10415	7.91127	5.29553	0.000988699	0.0327423
A_23_P91900	SMC4	2.09873	8.24545	4.77373	0.00180981	0.0439547
A_23_P394154	PDE8A	2.09633	7.09379	5.48963	0.000797133	0.0296345
A_23_P157715	PPP1R16A	2.09229	14.1147	7.18484	0.000147567	0.0127358
A_23_P400078	MTHFR	2.08947	8.66365	5.46672	0.000817446	0.0301198
A_23_P380881	ANKRD13B	2.08765	7.51413	6.33504	0.000329898	0.0199446
A_24_P133671	ZNF276	2.08416	10.5156	5.66982	0.000655587	0.0271181
A_23_P211326	CECR2	2.08396	7.49317	4.62854	0.00215618	0.0480668
A_23_P6546	TUBGCP6	2.0832	10.5843	7.05669	0.000165799	0.013465
A_23_P4036	TEX2	2.08059	10.9913	6.24165	0.000362131	0.0208348
A_23_P212781	2019-09-11	2.07597	6.36747	4.88732	0.00158147	0.0413142
A_23_P390704	STK38	2.06941	6.98662	7.87754	8.0763e-05	0.00910733
A_23_P354805	KLF12	2.0548	9.86855	6.2555	0.000357137	0.0206562
A_23_P133227	HARS	2.05371	12.0314	5.61264	0.000697226	0.0277302
A_23_P64161	ANGPTL5	2.05182	5.57809	4.6726	0.00204394	0.0468067
A_24_P20996	STXBP5	2.05158	10.8163	5.96811	0.000478641	0.0236058
A_23_P203751	TMEM135	2.05134	8.52956	6.79234	0.000211954	0.015487
A_23_P8513	SNX10	2.0476	11.1273	4.91745	0.00152636	0.0405514
A_23_P206103	ULK3	2.04222	13.8066	5.63955	0.000677274	0.0276087
A_24_P829541	LOC285074	2.03717	10.3861	4.59847	0.00223666	0.0486189
A_23_P218646	TNFRSF6B	2.03395	9.38719	7.24946	0.000139232	0.0124151
A_24_P913056	PLEC	2.02917	5.64399	4.6962	0.00198646	0.0461146
A_24_P133822	ELAC2	2.0291	10.1808	4.7028	0.0019707	0.046038
A_23_P48470	XRCC3	2.02845	6.51689	4.58381	0.00227711	0.0489752
A_23_P19004	BRD9	2.02788	9.68614	5.92889	0.000498542	0.023884
A_23_P77381	DOK4	2.02669	8.65688	5.17564	0.00113224	0.0347672
A_23_P214766	HIVEP2	2.02559	10.2635	6.29916	0.000341887	0.0203406
A_23_P200493	LBR	2.02256	10.5908	4.63799	0.00213154	0.0478241
A_24_P226076	METAP1	2.02221	7.27607	4.83527	0.00168191	0.0425519
A_23_P85682	NFIA	2.02122	10.8524	5.7522	0.000600365	0.0260513
A_23_P38735	CDH19	2.01788	4.465	4.74052	0.00188327	0.0448552
A_23_P73992	USP24	2.01746	9.30555	5.69215	0.000640078	0.0268147
A_23_P149892	CSGALNACT2	2.01624	9.06798	6.49581	0.000281637	0.0182363
A_24_P356373	HAGHL	2.01595	9.34457	4.88507	0.00158566	0.0413161
A_23_P117797	CLN6	2.00632	10.1003	5.45131	0.000831427	0.0303194
A_23_P58763	PELO	0.499606	10.7169	-7.08288	0.000161878	0.0133619
A_23_P103996	GCLM	0.498838	8.94515	-6.44315	0.000296518	0.0189322
A_23_P171388	TMSB4Y	0.498577	4.70259	-6.33205	0.000330877	0.0199446
A_32_P203013	RPS10P7	0.497925	13.2743	-7.64268	9.85886e-05	0.0102356
A_23_P64121	C11orf41	0.496202	9.73827	-4.56522	0.00232954	0.0496748
A_23_P41166	B3GALNT1	0.495658	10.2165	-5.39905	0.000880867	0.031243
A_32_P95973	RIMKLA	0.494841	6.97163	-5.70636	0.00063042	0.0267101
A_23_P422115	C9orf116	0.493511	9.43447	-4.81384	0.00172528	0.0431172
A_24_P918436	CSNK1E	0.493041	9.4788	-4.72384	0.0019214	0.0455812
A_32_P117026	LOC729970	0.492165	6.80457	-5.48418	0.000801914	0.0297463
A_23_P45345	HTATSF1	0.492139	13.1403	-4.79641	0.00176148	0.0435234
A_24_P117620	CAMK2N1	0.491198	14.0948	-4.68696	0.00200874	0.0464413
A_23_P131747	KIDINS220	0.490632	10.7122	-6.31583	0.000336258	0.0202025
A_32_P146659	LOC401431	0.490212	10.4678	-4.61719	0.00218617	0.0482325
A_23_P169934	RILPL1	0.489943	9.69926	-5.68511	0.000644926	0.0269201
A_24_P778836	RSL1D1	0.488711	9.98407	-5.60761	0.000701025	0.0277302
A_23_P141715	C18orf10	0.487357	11.1979	-6.30777	0.000338965	0.0202315
A_24_P357869	SRGAP2P1	0.483424	8.69997	-7.14471	0.000153023	0.0130119
A_24_P678743	KIAA1671	0.482309	7.08565	-5.52142	0.000769873	0.0290578
A_32_P31101	ZNF169	0.479411	5.53474	-5.05269	0.00130378	0.0375673
A_23_P81094	SLC9B2	0.479407	8.90762	-5.45847	0.000824903	0.0302237
A_24_P373174	RAB27A	0.47746	8.02034	-5.40794	0.000872234	0.0310958
A_32_P72110	PVR	0.476402	6.72873	-5.54189	0.00075287	0.0286818
A_24_P341292	ZNF665	0.47526	7.31115	-4.72377	0.00192155	0.0455812
A_23_P164814	C19orf57	0.472046	7.1805	-4.60175	0.00222772	0.0485926
A_24_P337334	DCTD	0.471787	9.38024	-6.08141	0.000425954	0.0224293
A_24_P346101	PRELID2	0.469913	8.38735	-7.05493	0.000166067	0.013465
A_24_P645914	EFNA5	0.469207	9.62875	-4.97047	0.00143445	0.0391859
A_24_P131222	ATP13A2	0.466222	9.91553	-5.07663	0.00126824	0.0371116
A_23_P50786	CLIP3	0.465143	13.0056	-5.55056	0.000745795	0.02859
A_24_P37300	ADAM23	0.46463	7.78728	-5.16324	0.00114836	0.0351011
A_24_P15906	LOC100652974	0.464274	9.0376	-5.79215	0.000575462	0.0258141
A_23_P106162	MIS18BP1	0.463166	8.5731	-6.17205	0.000388441	0.0214789
A_23_P344194	C12orf68	0.462905	5.0413	-5.50042	0.000787761	0.0294298
A_23_P3946	NT5M	0.461992	9.25746	-5.78212	0.000581603	0.0258172
A_23_P374250	DPY19L2	0.461931	7.46308	-4.97724	0.00142316	0.0390108
A_23_P416434	PHF15	0.461222	7.4048	-6.99342	0.000175724	0.0139095
A_23_P169007	NPM2	0.460469	10.246	-4.57976	0.00228841	0.049103
A_24_P3804	C6orf26	0.46027	8.87028	-6.17349	0.000387876	0.0214789
A_23_P145541	FIG4	0.45732	9.71092	-5.01669	0.0013593	0.0381561
A_23_P37399	ITPK1	0.456578	11.5565	-5.12634	0.00119783	0.0358594
A_24_P239731	B4GALT5	0.456361	9.92244	-6.91924	0.000188213	0.0144088
A_23_P115919	PHYH	0.456156	9.53166	-5.78319	0.000580945	0.0258172
A_24_P555473	2019-03-03	0.455997	4.55583	-5.76387	0.00059297	0.0259949
A_23_P98953	SLC15A4	0.455229	10.9332	-4.67026	0.00204973	0.0468067
A_23_P392654	SPHKAP	0.455185	4.84015	-4.66336	0.00206692	0.0470794
A_32_P112881	SNX12	0.453266	12.5754	-5.35109	0.000929117	0.032003
A_24_P412617	UBE2Q2	0.452211	6.35104	-5.20614	0.00109366	0.0344935
A_24_P410510	LOC100129115	0.451975	7.41727	-4.96943	0.0014362	0.0391859
A_23_P134566	OR2A7	0.451663	5.13359	-7.47475	0.000114047	0.0110574
A_32_P194025	FAM104B	0.45136	10.8266	-5.30831	0.000974633	0.0326189
A_32_P24857	APBA1	0.449472	7.10767	-5.05805	0.00129573	0.0375096
A_23_P51039	INHA	0.449373	7.70057	-4.85974	0.00163383	0.0418729
A_23_P117163	RCBTB1	0.449154	10.7711	-6.3614	0.000321388	0.0197083
A_32_P133884	TUSC1	0.446634	9.72751	-5.88778	0.000520389	0.0244196
A_23_P369328	C10orf35	0.44634	10.528	-6.87541	0.000196059	0.0147677
A_24_P857404	MEX3A	0.444234	6.90243	-4.59145	0.00225593	0.0487774
A_23_P209200	CCNE1	0.44392	9.5623	-7.05146	0.000166597	0.0134781
A_32_P165611	KIF13B	0.443349	10.8655	-8.38995	5.31281e-05	0.00726526
A_23_P144816	VDAC1	0.442646	12.1254	-7.42312	0.000119332	0.0113301
A_24_P100351	GNL3L	0.442492	12.443	-5.22777	0.00106717	0.0341893
A_23_P12303	AGBL4	0.43907	7.78759	-6.57576	0.000260613	0.0174292
A_24_P30194	IFIT5	0.438837	9.52313	-5.36627	0.000913531	0.0317725
A_24_P15043	KLHL18	0.437065	10.0591	-4.7013	0.00197427	0.046038
A_23_P156049	HEXB	0.434184	10.4818	-5.24037	0.00105207	0.0339712
A_23_P22682	ARMCX1	0.431278	11.0242	-5.02969	0.00133896	0.0379022
A_23_P47691	TRIM21	0.431002	6.8107	-6.15857	0.000393778	0.0216196
A_32_P79434	PTPRN2	0.43067	12.5278	-5.70065	0.000634283	0.026733
A_23_P393531	INPP4A	0.429554	6.54347	-4.70966	0.00195448	0.0459938
A_24_P31627	KCNB1	0.428587	10.7883	-5.8003	0.000570523	0.0256553
A_23_P62959	PHLDA3	0.427253	10.7783	-5.33784	0.000942956	0.0321473
A_24_P185709	EPB41L1	0.420427	7.12408	-7.06151	0.000165071	0.013465
A_24_P921321	PTPRJ	0.419345	9.75617	-5.46987	0.000814623	0.0300656
A_23_P117928	BAHD1	0.419189	11.7496	-6.29652	0.000342786	0.0203457
A_24_P823708	LOC728855	0.417523	10.5615	-5.15916	0.00115371	0.0352263
A_32_P103669	GOLGA6C	0.415796	7.12566	-5.09528	0.00124131	0.0366876
A_23_P207089	SHBG	0.414969	5.60531	-4.67176	0.00204599	0.0468067
A_24_P923102	PHOSPHO2-KLHL23	0.413869	7.59043	-4.96709	0.00144013	0.0392411
A_23_P417144	RAI1	0.413199	12.136	-9.0732	3.13844e-05	0.00550337
A_23_P57667	PLXNA1	0.409271	11.2692	-6.41389	0.000305162	0.0191505
A_24_P555170	LOC100505679	0.407306	8.69187	-6.90223	0.000191216	0.014509
A_23_P362183	ANKS6	0.404611	10.6098	-4.71361	0.00194521	0.045953
A_23_P150281	TP53I11	0.402849	7.38186	-4.79858	0.00175693	0.0434771
A_32_P212471	RIIAD1	0.402061	12.2185	-7.7677	8.86047e-05	0.00960732
A_24_P93967	FMR1	0.400627	10.6511	-5.84692	0.000543169	0.0250913
A_32_P59116	GOLGA8F	0.399792	9.99684	-5.77033	0.000588919	0.0259103
A_23_P62999	EXTL1	0.399622	6.63929	-5.78808	0.000577947	0.0258172
A_24_P378987	DHRSX	0.398236	9.17566	-5.15108	0.0011644	0.0353263
A_23_P54576	KIFC3	0.397443	7.65691	-8.71548	4.1164e-05	0.00648686
A_23_P32414	MST4	0.397099	12.915	-4.64902	0.00210317	0.0474625
A_24_P931744	STBD1	0.396982	5.86477	-5.13865	0.00118107	0.0355671
A_32_P337442	C10orf67	0.396604	5.37065	-5.74275	0.000606427	0.0260856
A_23_P208636	SHANK1	0.396357	6.90512	-5.07492	0.00127074	0.0371116
A_32_P85273	GOLGA8A	0.396236	10.6191	-7.39991	0.000121797	0.0114749
A_23_P143935	PIGZ	0.395735	11.3015	-4.8452	0.00166221	0.0422733
A_23_P317657	DDX3X	0.39551	9.79983	-7.48031	0.000113494	0.011033
A_23_P97365	LRRC8D	0.393339	10.4883	-5.09256	0.00124519	0.0367728
A_24_P143138	FGD1	0.392705	7.24464	-4.73983	0.00188483	0.0448552
A_23_P90722	PTPRN	0.392318	11.0411	-5.05588	0.00129899	0.0375387
A_23_P433063	ATCAY	0.391726	9.83135	-5.40263	0.000877373	0.0312068
A_32_P15512	C1orf194	0.390132	9.43988	-8.16757	6.35482e-05	0.00795214
A_23_P15402	SAT2	0.388994	14.2668	-6.19937	0.000377866	0.0213057
A_24_P892612	LOC100128164	0.387182	7.62825	-5.4569	0.000826329	0.0302237
A_24_P690811	ASPDH	0.386348	6.03284	-4.95065	0.00146808	0.0395171
A_24_P902052	SNHG13	0.380549	9.66701	-5.96892	0.000478238	0.0236058
A_32_P147678	MAP3K9	0.380347	8.64701	-8.51934	4.79575e-05	0.00689253
A_24_P83118	DUSP18	0.379789	10.8672	-5.25943	0.00102968	0.0335251
A_23_P41487	TBC1D9	0.378026	9.9483	-7.3227	0.000130418	0.0119889
A_32_P75094	AIFM2	0.377089	9.28427	-5.60847	0.000700378	0.0277302
A_32_P86739	C10orf114	0.376282	9.65968	-5.91027	0.000508308	0.0241621
A_23_P39647	SLC4A3	0.375345	10.9834	-8.39803	5.27878e-05	0.00726526
A_23_P415006	RAB11FIP5	0.374371	10.1034	-9.97664	1.64465e-05	0.00348409
A_23_P258483	ANKRD55	0.372226	5.17527	-4.77303	0.00181134	0.0439627
A_23_P165408	KLHL23	0.371206	9.56405	-5.01736	0.00135824	0.0381561
A_23_P76658	N4BP2L1	0.370096	9.17843	-4.59638	0.00224237	0.0487141
A_24_P944756	NECAB1	0.36526	6.72268	-4.83262	0.00168719	0.0425854
A_24_P306034	ANKDD1A	0.364582	8.24705	-5.7794	0.000583281	0.0258172
A_24_P115967	DAGLA	0.363742	5.59739	-7.94752	7.61745e-05	0.00882558
A_23_P69791	AP1AR	0.363317	7.88834	-7.14938	0.000152377	0.0129871
A_24_P12521	C7orf31	0.363164	6.715	-4.98633	0.00140816	0.0388027
A_23_P11160	MAP7D3	0.362671	8.03235	-5.02769	0.00134207	0.0379517
A_23_P118633	SPATA20	0.362279	11.0827	-4.99152	0.00139968	0.0386994
A_24_P462899	CENPW	0.361997	7.93598	-5.09116	0.0012472	0.0368024
A_23_P88576	UNC13C	0.36003	5.2565	-7.94494	7.63379e-05	0.00882558
A_23_P371266	DNM3	0.357441	11.4858	-5.3711	0.000908632	0.0317365
A_32_P201773	AMMECR1	0.357087	9.12455	-6.43745	0.000298178	0.0189609
A_23_P356717	ANKS1B	0.35686	7.61992	-7.18571	0.000147451	0.0127358
A_32_P34881	LOC100505971	0.355972	8.6052	-6.21533	0.00037184	0.021128
A_23_P102950	RSPH1	0.35507	11.3672	-6.3921	0.000311784	0.019466
A_32_P85591	H2BFXP	0.354662	7.21349	-7.09281	0.000160418	0.0132712
A_24_P73109	GLB1L2	0.352037	5.17746	-5.26916	0.00101846	0.0332965
A_23_P5936	KIAA0889	0.351868	7.37485	-5.69197	0.000640204	0.0268147
A_23_P350689	ZDHHC23	0.347787	8.44034	-6.27845	0.000349026	0.0205345
A_23_P35414	PPP1R3C	0.347559	8.43482	-4.70421	0.00196735	0.046038
A_23_P110151	ARHGAP24	0.346514	8.30952	-6.00479	0.00046083	0.0232991
A_23_P142878	ATOH8	0.344846	7.39609	-5.13948	0.00117994	0.0355671
A_23_P155835	CYP2U1	0.343008	9.69751	-5.59364	0.000711706	0.0278668
A_23_P166	MOB3C	0.340865	8.05974	-6.01328	0.000456811	0.0232813
A_23_P137751	FAM46C	0.339875	7.07808	-4.79438	0.00176573	0.0435342
A_32_P100439	C7orf41	0.339169	12.571	-10.6316	1.06225e-05	0.00290525
A_24_P401185	CCDC158	0.339101	4.9201	-4.61732	0.00218583	0.0482325
A_24_P268685	SLC6A1	0.33805	6.31175	-5.05263	0.00130387	0.0375673
A_23_P348146	SLAIN1	0.338018	8.27073	-5.56533	0.000733904	0.0283722
A_23_P335695	OBSL1	0.337653	11.0587	-8.39231	5.30285e-05	0.00726526
A_23_P137097	SLC16A2	0.335505	9.78558	-5.43018	0.000851037	0.0306382
A_32_P119569	GOLGA8E	0.335117	9.05277	-10.6506	1.04928e-05	0.00290147
A_23_P78518	CEACAM19	0.332627	9.70939	-5.15506	0.00115912	0.0352635
A_23_P34827	HCN3	0.330996	9.65427	-11.002	8.38356e-06	0.00249796
A_23_P371865	CDYL2	0.329438	5.30914	-4.7974	0.0017594	0.0435089
A_23_P132226	TPST2	0.328217	10.6074	-4.84019	0.00167211	0.0424092
A_23_P256487	CD274	0.326895	8.33681	-6.37938	0.000315722	0.0196078
A_23_P116602	USP35	0.325835	13.3099	-10.585	1.09492e-05	0.0029324
A_23_P23346	MLLT11	0.325612	12.2946	-5.59962	0.000707111	0.0277936
A_23_P85703	SOX13	0.325487	6.78309	-7.1819	0.000147958	0.0127358
A_32_P27535	C17orf72	0.325195	9.72258	-6.19208	0.000380658	0.021364
A_23_P409489	DNTT	0.324251	5.05533	-5.30691	0.000976157	0.0326189
A_23_P308150	FAM123B	0.324056	7.80837	-5.24406	0.00104769	0.0339495
A_32_P116840	CTAGE5	0.324021	7.98778	-6.59108	0.000256788	0.0172997
A_24_P157698	RELL2	0.321863	9.88948	-6.34901	0.000325355	0.0197416
A_23_P345445	LGALS8-AS1	0.32112	5.29836	-5.20789	0.00109148	0.0344935
A_32_P133526	FAM49B	0.320702	8.00073	-6.34909	0.000325331	0.0197416
A_23_P28772	DBNDD2	0.320651	11.0257	-7.42943	0.000118672	0.0112966
A_23_P108280	CYP4F12	0.319979	5.71014	-7.0949	0.000160112	0.0132712
A_23_P357724	KCNK3	0.317267	10.5055	-5.04867	0.00130985	0.0375886
A_23_P87461	B4GALNT1	0.315837	7.63673	-5.50773	0.000781483	0.0293148
A_23_P93938	NACAD	0.312297	10.513	-4.60108	0.00222955	0.0485926
A_24_P392496	LOC100133920	0.311701	7.01742	-7.65291	9.77259e-05	0.0102356
A_24_P102880	NAV1	0.311139	6.96803	-5.50106	0.000787217	0.0294298
A_24_P18834	ACSM2A	0.310153	4.97016	-7.49562	0.000111985	0.0110326
A_24_P410797	KALRN	0.307283	9.66147	-6.76386	0.00021773	0.0155349
A_24_P506816	OR2A20P	0.306684	5.71075	-6.06901	0.000431395	0.0225538
A_32_P136269	NSUN7	0.306508	6.47866	-4.67852	0.00202934	0.0466875
A_23_P51699	ARHGEF2	0.304192	7.74033	-5.46105	0.000822561	0.0302197
A_23_P74391	OPN3	0.301107	6.42819	-6.01073	0.000458016	0.0232813
A_23_P360804	CPNE5	0.300394	10.9443	-5.00439	0.00137887	0.0384582
A_23_P126159	HPCA	0.300361	6.76324	-4.86573	0.0016223	0.0418029
A_24_P37264	RNF144A	0.299931	6.92971	-6.57358	0.000261162	0.0174341
A_23_P6746	IQSEC1	0.298814	9.35122	-10.1102	1.50136e-05	0.00325582
A_32_P846696	LOC349196	0.297679	8.32882	-5.03821	0.00132581	0.0377239
A_24_P475349	RAB6B	0.297031	10.0422	-5.62181	0.000690352	0.0276989
A_23_P171296	MPP1	0.295776	10.5503	-6.18233	0.000384424	0.0214115
A_32_P197053	LOC100287482	0.295747	7.58805	-9.51437	2.27396e-05	0.00434055
A_32_P67526	PCDP1	0.294432	6.4371	-6.6819	0.000235362	0.0163849
A_23_P126167	KCNN3	0.293186	6.22693	-4.69302	0.00199409	0.0462208
A_24_P389218	ARHGEF5	0.292965	6.47258	-4.95808	0.00145536	0.0394217
A_24_P276073	MGC10814	0.29273	6.87724	-4.786	0.00178349	0.0436627
A_23_P347623	ERO1LB	0.291119	7.61145	-6.40374	0.000308226	0.0193097
A_23_P105957	ACTN1	0.290958	10.7805	-4.79408	0.00176636	0.0435342
A_23_P121564	GUCY1B3	0.2905	7.41974	-5.68205	0.000647038	0.0269469
A_24_P67946	NUDT4	0.290454	7.09909	-5.984	0.000470833	0.0234819
A_23_P425332	PPP4R4	0.290225	9.36897	-5.49948	0.000788577	0.0294303
A_23_P156185	SHROOM1	0.290112	9.80425	-5.60047	0.000706461	0.0277936
A_23_P158277	TMCO4	0.288998	8.38665	-4.76946	0.00181908	0.0440209
A_23_P60166	DEPTOR	0.288128	7.61424	-6.69381	0.000232703	0.0162755
A_24_P376483	HLA-A	0.287478	12.7032	-5.00044	0.00138521	0.0385396
A_23_P152462	STX1B	0.287194	5.55208	-5.56573	0.000733589	0.0283722
A_23_P128375	C12orf34	0.286533	10.7927	-4.65068	0.00209894	0.0474261
A_32_P41919	FAM181B	0.285772	6.73797	-4.66962	0.00205131	0.046811
A_23_P202658	GSTP1	0.285645	15.7379	-4.76049	0.00183872	0.0443047
A_23_P98571	PPP1R32	0.285289	7.52536	-8.64257	4.35539e-05	0.00662327
A_23_P121945	SNCB	0.284737	10.1078	-4.66221	0.00206981	0.0471158
A_23_P157109	ADCYAP1R1	0.284678	6.46737	-10.4748	1.17681e-05	0.00295596
A_24_P341538	USP51	0.284615	10.5164	-4.65195	0.00209571	0.0474229
A_23_P112982	SVOP	0.282929	12.7425	-6.76424	0.000217652	0.0155349
A_32_P30649	ETV5	0.279936	6.96647	-5.0709	0.00127666	0.0371631
A_24_P36890	RAP1GAP	0.279393	7.2687	-4.63423	0.0021413	0.0479392
A_24_P129536	MUSK	0.277302	5.69201	-4.92846	0.00150675	0.0402191
A_23_P135722	BTC	0.277051	7.15822	-11.7377	5.34783e-06	0.00181475
A_23_P160433	C1orf115	0.274568	10.1441	-4.71849	0.00193381	0.0458128
A_24_P595717	FAM179A	0.272263	5.8532	-7.22416	0.000142432	0.012548
A_32_P203786	FAM7A1	0.269882	6.06394	-6.45036	0.000294428	0.0188645
A_32_P144599	MACC1	0.264499	5.31201	-4.7585	0.00184309	0.0443632
A_32_P4985	CAMTA1	0.264211	8.3509	-5.50479	0.000784002	0.0293492
A_24_P941353	PCYT1B	0.264083	7.42626	-5.29376	0.000990671	0.0327631
A_23_P159539	ASMTL	0.264068	11.6365	-5.21772	0.00107939	0.0343552
A_23_P21207	UBA7	0.262294	8.95988	-5.3444	0.000936075	0.0321219
A_24_P150023	KCNA4	0.262091	10.5422	-6.93166	0.000186054	0.014325
A_32_P86623	ZBED1	0.261917	9.84259	-8.04859	7.00553e-05	0.00843446
A_23_P38190	ORMDL3	0.259753	7.72849	-5.98316	0.000471242	0.0234819
A_24_P340286	CHADL	0.259441	10.2738	-6.58698	0.000257806	0.0173137
A_23_P333228	2019-03-04	0.259387	6.81339	-4.55908	0.00234714	0.0499828
A_23_P120504	C20orf46	0.255445	9.93092	-12.5102	3.42608e-06	0.00139514
A_32_P162250	ARHGAP18	0.252233	7.77974	-5.65582	0.000665519	0.0273131
A_23_P414842	CRYGB	0.249646	4.83799	-4.8563	0.00164049	0.0419848
A_24_P588897	SLCO3A1	0.247941	6.49507	-5.00692	0.00137482	0.0384331
A_23_P70670	CD83	0.246728	11.3109	-5.9612	0.00048208	0.0236058
A_23_P124084	LOXL1	0.24593	11.687	-4.96421	0.00144498	0.0393068
A_32_P234145	SHC4	0.245714	6.29833	-5.13473	0.00118638	0.0356389
A_23_P53193	SYTL2	0.245291	9.75107	-4.60693	0.0022137	0.0485327
A_23_P66454	GSDMB	0.244854	8.87948	-6.12989	0.000405413	0.0217859
A_23_P84892	PNMA6A	0.244512	7.06603	-8.60876	4.47151e-05	0.00669666
A_23_P62115	TIMP1	0.244458	12.6572	-4.70111	0.00197473	0.046038
A_23_P351757	PLCD3	0.243471	6.40622	-6.05533	0.000437486	0.0227424
A_32_P16931	LOC100507475	0.242942	8.92078	-7.97784	7.42778e-05	0.00869714
A_24_P341985	BCO2	0.241803	7.16249	-4.83151	0.00168941	0.042612
A_23_P86242	SLC30A10	0.239435	5.86574	-7.33523	0.000128974	0.0119363
A_24_P143492	BCAS4	0.237574	7.7441	-9.11547	3.04127e-05	0.00543706
A_23_P136573	ST3GAL5	0.235719	8.92217	-4.96969	0.00143575	0.0391859
A_23_P401361	PITPNM2	0.235621	5.75591	-5.88377	0.00052258	0.024486
A_23_P56494	SLC38A11	0.234573	9.40449	-4.57503	0.00230169	0.0492176
A_23_P213424	ENC1	0.233243	9.57922	-5.05158	0.00130546	0.0375834
A_23_P147805	UPP1	0.230742	9.40408	-5.78351	0.000580748	0.0258172
A_23_P107531	LOXHD1	0.230622	6.14063	-10.7319	9.95573e-06	0.00285314
A_23_P255331	C4orf49	0.230578	12.2586	-7.57523	0.000104496	0.0105792
A_23_P329962	SUN3	0.229404	6.21877	-9.08781	3.10446e-05	0.00546997
A_23_P202881	FEZ1	0.227916	9.43617	-4.75729	0.00184578	0.0443632
A_23_P109322	PCP4	0.227666	8.91914	-5.36399	0.000915854	0.0317725
A_24_P266131	FSTL4	0.224733	6.36036	-5.85729	0.000537287	0.0249254
A_23_P35830	GAL3ST3	0.22422	7.02376	-9.09775	3.08158e-05	0.0054576
A_24_P940006	EFNB3	0.222265	10.3746	-5.71352	0.00062562	0.0265682
A_23_P110430	MSX1	0.220279	10.1384	-6.17173	0.000388565	0.0214789
A_24_P208730	CNTN4	0.217597	6.28261	-4.61931	0.00218055	0.0482325
A_23_P50508	PLA2G4C	0.217569	11.3106	-7.43327	0.000118271	0.0112966
A_23_P160518	TRIM45	0.215002	8.72677	-5.77523	0.000585865	0.0258691
A_24_P697685	ESYT3	0.212419	6.3738	-6.87188	0.000196706	0.0147727
A_23_P107612	RAB27B	0.21053	6.12526	-11.2586	7.14541e-06	0.00229712
A_32_P46840	LOC729680	0.207694	9.41563	-4.70993	0.00195384	0.0459938
A_24_P391868	CPLX2	0.207116	9.92419	-7.07032	0.000163745	0.013465
A_23_P417282	IGF1R	0.204291	10.6241	-4.65184	0.00209599	0.0474229
A_32_P214274	KIF6	0.201187	6.94506	-5.72652	0.000617003	0.0263549
A_32_P142702	C22orf15	0.200618	7.79174	-6.88801	0.000193767	0.0146722
A_32_P119830	PEG3-AS1	0.19875	12.0005	-15.6049	7.19876e-07	0.000561335
A_23_P66328	ACSM2B	0.1967	6.94985	-8.66785	4.27082e-05	0.00654901
A_23_P129169	CYP11A1	0.196538	8.35422	-5.43208	0.000849253	0.030604
A_23_P5831	HPCAL1	0.196255	9.58729	-5.23483	0.00105868	0.0340945
A_32_P104432	LINC00087	0.195093	13.6646	-6.56911	0.000262293	0.0174755
A_23_P153372	HSH2D	0.192921	8.68444	-5.91847	0.000503982	0.0240188
A_23_P79259	SH3BP4	0.192634	6.68631	-4.87685	0.00160112	0.0414988
A_23_P147711	NPR1	0.191825	7.11416	-6.21623	0.000371502	0.021128
A_23_P387000	XKR6	0.191	5.71844	-4.56623	0.00232666	0.0496622
A_32_P40288	TMEM200A	0.190166	9.37368	-6.7096	0.000229231	0.016094
A_24_P397107	CDC25A	0.189507	7.09	-11.2808	7.04857e-06	0.00229712
A_24_P712350	CHML	0.189055	6.68644	-6.26052	0.000355343	0.0206386
A_23_P355377	SLC12A5	0.188598	8.2334	-7.32179	0.000130523	0.0119889
A_24_P245815	ASPHD2	0.188222	8.9401	-5.11263	0.00121681	0.0362855
A_23_P408376	HSPA12A	0.187259	9.20666	-9.37512	2.51381e-05	0.00470044
A_23_P143713	APOBEC3G	0.186503	8.6885	-6.77264	0.00021593	0.0155349
A_23_P401106	PDE2A	0.185087	11.3691	-4.81843	0.00171588	0.0430879
A_23_P167096	VEGFC	0.181457	9.72644	-6.16847	0.00038985	0.0214852
A_23_P322562	NEURL	0.181336	8.58871	-4.58493	0.00227398	0.048971
A_23_P348063	SYNGR1	0.18094	9.99074	-7.00323	0.000174142	0.0139074
A_23_P78479	ZIM2	0.178667	8.94531	-13.6433	1.86295e-06	0.000961623
A_23_P121702	OCIAD2	0.178253	12.7755	-6.7749	0.000215471	0.0155349
A_23_P85008	MAOB	0.176039	12.1003	-10.1845	1.42773e-05	0.00319999
A_23_P126888	KIF21B	0.174605	9.53544	-12.5374	3.3743e-06	0.00139514
A_23_P160004	UTY	0.173421	5.51489	-18.9301	1.81364e-07	0.00028048
A_23_P147839	EPHA5	0.172434	5.58714	-9.00603	3.30009e-05	0.00575929
A_24_P389415	PNMA2	0.168906	11.0656	-8.98505	3.35251e-05	0.00579557
A_23_P422933	ARHGAP20	0.168166	7.6428	-8.57802	4.58012e-05	0.00674227
A_23_P357760	ARSD	0.164581	5.9476	-7.19771	0.000145863	0.0127358
A_23_P14508	TTC9	0.163967	9.40749	-6.19631	0.000379037	0.0213057
A_23_P14673	IGDCC4	0.162658	6.7898	-5.39379	0.00088602	0.0313131
A_23_P337270	NEK10	0.160431	7.52794	-8.28657	5.77122e-05	0.00763103
A_23_P61031	ZBBX	0.159603	6.2559	-7.62521	0.000100082	0.0103613
A_24_P235049	MTHFD1L	0.158939	7.47678	-7.6894	9.4717e-05	0.0099767
A_23_P407583	PEG3	0.158482	10.9634	-14.756	1.07052e-06	0.000713335
A_23_P50710	CYP4F2	0.158047	6.95698	-6.01913	0.000454067	0.0232305
A_32_P115438	LOC100128239	0.155328	7.15854	-10.2986	1.32261e-05	0.0031072
A_23_P123172	OR2A9P	0.154865	7.56768	-5.06725	0.00128203	0.0372308
A_23_P390116	SPATA13	0.154464	9.74786	-6.90991	0.000189854	0.0144522
A_32_P180336	C11orf92	0.153843	7.67052	-7.89339	7.96972e-05	0.00909913
A_23_P140434	MYO5C	0.153123	8.81252	-8.70199	4.15949e-05	0.00648686
A_24_P418250	LINC00086	0.152919	12.4784	-7.54632	0.000107149	0.0108179
A_24_P28722	RSAD2	0.152495	8.37624	-7.1	0.000159369	0.0132712
A_24_P66233	TTTY14	0.151604	6.40549	-17.8938	2.71359e-07	0.000336112
A_23_P327605	GPR123	0.15132	6.72715	-5.95398	0.000485705	0.0236058
A_23_P137226	USP9Y	0.151053	5.26756	-8.89175	3.59719e-05	0.00601979
A_23_P109122	EBF4	0.150702	11.1211	-6.49009	0.00028321	0.0182903
A_23_P70818	SMO	0.149585	10.1436	-5.3056	0.000977593	0.0326301
A_23_P352950	PNMA5	0.149134	10.5984	-11.7671	5.25557e-06	0.00181475
A_24_P391991	FAM183B	0.147558	8.51625	-4.67319	0.00204248	0.0468067
A_24_P57977	SRCIN1	0.14713	10.7133	-8.85319	3.70415e-05	0.00606042
A_24_P662636	HCG23	0.146553	6.45061	-5.03689	0.00132783	0.0377239
A_24_P7228	C8orf56	0.145947	7.24959	-8.19339	6.22279e-05	0.0078641
A_24_P57047	DLL3	0.144064	7.34939	-4.71273	0.00194726	0.045953
A_24_P167654	SLC8A3	0.141797	6.96768	-5.29008	0.000994765	0.0328358
A_23_P309930	AGBL1	0.141783	7.69114	-5.2235	0.00107235	0.0342338
A_24_P224966	CLCNKB	0.141319	6.76697	-12.9569	2.67874e-06	0.00121631
A_23_P111860	RADIL	0.141103	8.6028	-6.20609	0.000375316	0.0212925
A_23_P46947	CNNM1	0.140891	7.12918	-7.82876	8.41445e-05	0.00931665
A_23_P383679	HYDIN	0.140487	7.61022	-5.63315	0.000681959	0.0276779
A_23_P201731	TRAF5	0.139002	9.54945	-5.28546	0.000999952	0.032897
A_24_P701776	ARHGEF35	0.138717	7.21322	-6.18362	0.000383923	0.0214115
A_23_P29096	PDE9A	0.136926	7.40039	-5.57818	0.000723735	0.0281872
A_23_P58117	SHROOM3	0.136391	9.3424	-14.9767	9.63618e-07	0.000679147
A_24_P340066	ELF4	0.135371	9.6878	-5.61435	0.000695936	0.0277302
A_23_P76538	TESC	0.13511	12.18	-5.43686	0.000844788	0.030527
A_23_P419503	LRRC4B	0.134422	7.13985	-6.80871	0.00020871	0.0153287
A_23_P208779	EPS8L1	0.131556	7.98873	-6.55584	0.000265682	0.0176075
A_23_P102113	WNT10A	0.131149	8.12142	-8.13308	6.53619e-05	0.00808874
A_32_P178879	WNK3	0.130791	7.78199	-10.1678	1.44392e-05	0.00319999
A_23_P217135	ZNF275	0.13078	11.9069	-16.2036	5.50781e-07	0.00052745
A_23_P70785	AIM1	0.129763	7.46712	-5.36963	0.000910123	0.0317365
A_23_P158925	GPR125	0.12896	9.27586	-6.63331	0.000246565	0.0168904
A_24_P709844	TPH1	0.126911	7.43668	-5.4576	0.000825693	0.0302237
A_24_P246361	IQGAP2	0.124209	8.75249	-7.50348	0.000111219	0.0109995
A_23_P3602	NUDT7	0.119909	8.01551	-5.53353	0.000759766	0.0288613
A_23_P306211	FAM84A	0.118994	5.26053	-6.74679	0.000221277	0.0156594
A_32_P34003	FIGN	0.118833	7.00163	-6.17322	0.00038798	0.0214789
A_23_P217528	KLF8	0.118606	8.4475	-6.26146	0.000355009	0.0206386
A_23_P321501	DHRS2	0.118413	7.87519	-4.56374	0.00233375	0.0497266
A_24_P787897	XYLT1	0.117996	6.18095	-9.87569	1.76323e-05	0.00367163
A_23_P148475	KIF4A	0.11614	7.40072	-6.01689	0.000455115	0.0232305
A_23_P26697	TRIM47	0.116101	9.63829	-5.95062	0.000487403	0.0236058
A_24_P183664	TRIL	0.11548	8.65949	-8.26252	5.88412e-05	0.0076661
A_24_P400027	FAM133A	0.115164	8.89835	-4.64416	0.00211561	0.047626
A_24_P246710	CADPS2	0.115063	6.40132	-6.06727	0.000432164	0.0225618
A_24_P131622	FAM107A	0.112121	12.0393	-5.83729	0.0005487	0.0251366
A_23_P17663	MX1	0.111897	11.7249	-6.0184	0.000454407	0.0232305
A_24_P247587	FONG	0.111665	6.45441	-12.2693	3.92562e-06	0.0015638
A_23_P32115	LCN12	0.111374	8.22732	-6.93845	0.000184886	0.0143069
A_23_P201138	KCNA3	0.110001	6.7284	-5.08608	0.00125451	0.0368993
A_23_P19778	SLC13A4	0.108463	7.30121	-6.88339	0.000194605	0.0147053
A_32_P163089	C12orf75	0.108272	8.57886	-10.4813	1.17185e-05	0.00295596
A_23_P209360	KLHL29	0.108206	9.90935	-6.37138	0.000318231	0.0196676
A_23_P57784	CLDN1	0.107393	6.64358	-4.59379	0.00224949	0.0487244
A_23_P379789	ST8SIA5	0.100626	10.1449	-11.0289	8.24295e-06	0.0024762
A_23_P53417	PPP1R1A	0.0993038	7.75688	-5.03896	0.00132466	0.0377239
A_32_P82111	LRFN2	0.0990784	6.72112	-4.80976	0.00173368	0.043182
A_32_P81674	LOC157627	0.0985497	6.34226	-5.33618	0.000944707	0.0321771
A_24_P595223	MIAT	0.0979375	13.0057	-5.19859	0.00110306	0.0345908
A_23_P415652	GALNT12	0.0978319	9.18875	-6.50685	0.000278624	0.0181051
A_23_P35277	FAM5B	0.097419	5.99017	-9.44894	2.38329e-05	0.00452567
A_23_P169319	NXNL2	0.0972923	7.74145	-7.8563	8.22163e-05	0.00921451
A_23_P7402	PDZD2	0.0969232	8.26822	-5.72168	0.000620192	0.0263842
A_23_P93524	SAMD3	0.0949735	8.18402	-9.78018	1.88436e-05	0.00383666
A_23_P148879	ATP1A2	0.0949079	10.7112	-6.18667	0.00038274	0.0214115
A_23_P27229	MYO15A	0.0939131	8.38643	-5.33895	0.000941787	0.0321473
A_24_P403561	LRP4	0.0918989	7.49477	-5.78406	0.000580408	0.0258172
A_23_P201248	SLC26A9	0.0910977	6.21106	-7.45171	0.000116372	0.011194
A_23_P140450	SLC27A2	0.0909953	8.21835	-8.57782	4.58082e-05	0.00674227
A_32_P313405	LAMA1	0.0902274	6.35328	-5.69787	0.000636173	0.0267375
A_23_P50517	ZNF541	0.0902182	9.63113	-7.37391	0.000124627	0.0116815
A_23_P163567	SMPD3	0.0898481	10.7555	-13.7166	1.79387e-06	0.000961623
A_23_P213893	MEGF10	0.0895485	6.42578	-5.10394	0.00122901	0.0364712
A_24_P942743	ZFY	0.0881167	5.93613	-21.7432	6.70631e-08	0.000189061
A_23_P160167	TSPAN1	0.0879464	11.6275	-12.1393	4.22893e-06	0.00163143
A_23_P70719	LAMA2	0.0866685	6.96091	-5.36103	0.00091888	0.0317998
A_23_P96658	TXLNG2P	0.0862341	6.16125	-17.5565	3.10896e-07	0.000356063
A_24_P226755	TOX	0.0858589	6.28333	-8.95469	3.43e-05	0.0058468
A_23_P46025	ETNK2	0.0857809	8.37132	-6.83094	0.000204394	0.0151025
A_23_P1575	TRIM49	0.0857362	6.09061	-9.19931	2.85842e-05	0.0051605
A_23_P107116	RNF112	0.0853214	8.27392	-5.29772	0.000986271	0.0327112
A_23_P334955	FAM167A	0.0845113	5.97623	-7.88468	8.02808e-05	0.00910733
A_32_P217261	LOC100509498	0.0824386	9.03458	-7.01123	0.000172865	0.0138932
A_23_P115064	CRABP2	0.0797757	11.1338	-6.09233	0.000421226	0.0223643
A_23_P82651	NPTX2	0.0793253	9.04787	-6.34179	0.000327693	0.0198506
A_23_P53198	DGAT2	0.0789281	7.82514	-9.69508	2.00023e-05	0.00400581
A_23_P41227	ALCAM	0.077655	7.77612	-5.10514	0.00122732	0.0364712
A_24_P354689	SPOCK1	0.0766523	10.7721	-17.8722	2.73717e-07	0.000336112
A_23_P340263	RNF175	0.0766521	7.68606	-5.96353	0.000480921	0.0236058
A_32_P45009	IDH1	0.0749694	12.8388	-10.6533	1.04741e-05	0.00290147
A_23_P154627	TSHZ2	0.0740475	7.35493	-5.12577	0.00119861	0.0358594
A_23_P22723	ATP2B3	0.0738281	7.58975	-21.9043	6.35952e-08	0.000189061
A_23_P385199	EPHA10	0.0737314	8.32372	-10.2766	1.34219e-05	0.00311328
A_23_P1833	B3GAT1	0.0734883	7.73357	-4.64166	0.00212206	0.0477124
A_24_P97825	CCDC69	0.070984	8.06052	-8.72792	4.07709e-05	0.00648149
A_23_P121441	NLGN4Y	0.07074	7.0568	-7.80714	8.56942e-05	0.00943125
A_24_P139665	HPCAL4	0.0698563	7.28082	-5.74837	0.000602812	0.0260666
A_23_P315273	MT3	0.0698545	11.0391	-8.44613	5.08098e-05	0.00715304
A_32_P111701	GYG2	0.069356	6.70384	-13.9249	1.61289e-06	0.000923605
A_23_P334883	SHANK2	0.0687651	6.89027	-10.0004	1.61806e-05	0.00344768
A_23_P10172	PRSS50	0.0687005	7.79946	-5.1797	0.00112702	0.0347407
A_23_P435407	GPC4	0.0675529	9.6387	-5.67738	0.000650288	0.0270209
A_24_P307993	LOC100509121	0.0673401	5.00921	-17.3617	3.36684e-07	0.000373913
A_24_P68183	EGFEM1P	0.0672224	7.04229	-4.85053	0.00165175	0.0421402
A_23_P257387	GLRA3	0.0660307	7.29708	-9.68129	2.01976e-05	0.00402063
A_23_P166109	FLRT3	0.065574	9.93572	-7.75166	8.98195e-05	0.009674
A_23_P134663	BAALC	0.0629485	8.79305	-8.99363	3.33096e-05	0.0057856
A_23_P10211	SLC2A13	0.0628607	8.13935	-12.9504	2.68824e-06	0.00121631
A_23_P163697	SYT17	0.0627595	7.84969	-5.85416	0.000539055	0.0249758
A_23_P206760	HP	0.0602873	9.23499	-4.71476	0.0019425	0.045953
A_24_P237511	EIF1AY	0.0602791	6.60644	-15.3936	7.93049e-07	0.000593152
A_23_P421306	SYT12	0.0593026	7.25958	-6.08703	0.000423514	0.0223651
A_23_P216915	NR5A1	0.0581437	7.46465	-14.891	1.00359e-06	0.000693974
A_23_P202532	PTPN20B	0.0577653	7.16984	-10.5615	1.11186e-05	0.0029324
A_23_P106389	SEMA7A	0.056331	7.50976	-7.68919	9.47336e-05	0.0099767
A_23_P61406	SHC3	0.0558744	7.06049	-7.13107	0.000154929	0.0131131
A_23_P301021	ASTN1	0.0540324	9.78562	-4.77412	0.00180898	0.0439547
A_32_P67533	L3MBTL3	0.0534689	8.74378	-7.90962	7.86217e-05	0.00903263
A_23_P82979	LAMC3	0.0533711	8.60078	-10.4738	1.17758e-05	0.00295596
A_23_P22422	PNMA3	0.0527835	12.1543	-14.9928	9.56315e-07	0.000679147
A_23_P57709	PCOLCE2	0.052268	12.3954	-5.47935	0.000806179	0.029814
A_23_P29680	CAMKV	0.0519112	8.23667	-12.5755	3.30341e-06	0.00139514
A_23_P116173	C11orf93	0.0518919	7.05386	-10.418	1.22177e-05	0.00302545
A_23_P48740	DIO2	0.0506923	9.31676	-5.60568	0.000702491	0.0277431
A_23_P216118	UNC5D	0.0499304	7.30981	-8.4309	5.1427e-05	0.00715847
A_23_P140797	CDH8	0.0492288	6.36926	-7.23019	0.000141662	0.0125467
A_23_P52207	BAMBI	0.0486943	10.4109	-7.32222	0.000130474	0.0119889
A_32_P10936	CDH12	0.0479136	9.312	-5.29526	0.000988997	0.0327423
A_23_P301304	FGFR1	0.0475135	9.82004	-5.96544	0.00047997	0.0236058
A_23_P259251	KCND2	0.0423467	7.31847	-9.59446	2.14775e-05	0.00414278
A_23_P109034	SDC4	0.0403857	9.13722	-10.3227	1.30144e-05	0.0031072
A_23_P10980	LPHN3	0.0389912	8.01249	-8.57222	4.60093e-05	0.00674478
A_32_P27046	CHGA	0.0378538	14.1364	-5.99684	0.000464628	0.0232991
A_23_P8981	STAR	0.0370229	8.03467	-5.75367	0.000599429	0.0260513
A_23_P52888	MPPED2	0.0357767	8.02891	-9.63321	2.08953e-05	0.00405181
A_23_P400449	VAT1L	0.0353238	8.13426	-10.7302	9.96668e-06	0.00285314
A_23_P314811	SLC10A4	0.0344535	11.2196	-7.8994	7.9297e-05	0.00908173
A_23_P73848	NCRNA00185	0.0337294	7.12467	-23.8757	3.41795e-08	0.000125264
A_23_P137238	KDM5D	0.0308682	8.16057	-30.4753	5.85522e-09	3.57646e-05
A_23_P110052	FOXL2	0.0295585	8.95725	-9.7137	1.97421e-05	0.00399739
A_24_P224116	PLA2G1B	0.0292119	8.68341	-10.5066	1.15249e-05	0.00295596
A_32_P42705	LOC100144602	0.0291803	7.95201	-15.772	6.67377e-07	0.000561335
A_23_P217498	GDPD2	0.0287449	7.98283	-5.6192	0.000692301	0.0276989
A_23_P218675	WFDC2	0.0274715	11.6783	-10.1657	1.44598e-05	0.00319999
A_32_P125338	FAM43B	0.0272036	8.14983	-14.5319	1.19301e-06	0.000753838
A_24_P525749	LOC100507043	0.0271295	7.91048	-10.6726	1.03442e-05	0.00290147
A_23_P53176	FOLR1	0.0268974	10.6775	-8.55861	4.6502e-05	0.0067643
A_23_P170888	DPP6	0.0242496	8.14422	-8.28286	5.78849e-05	0.00763103
A_23_P101131	GRP	0.023592	8.1664	-16.1032	5.75677e-07	0.00052745
A_23_P35725	ANO3	0.0231376	7.0057	-14.645	1.12932e-06	0.000726113
A_24_P105191	HS6ST2	0.0215955	7.82873	-8.49707	4.88059e-05	0.00698705
A_32_P179523	GRIK4	0.0210922	7.40246	-25.7959	1.95559e-08	8.95878e-05
A_23_P399255	RNF182	0.0209497	8.58698	-4.59435	0.00224794	0.0487244
A_24_P940694	SLC44A5	0.0202916	6.82076	-27.8257	1.13107e-08	5.92177e-05
A_32_P405759	COL22A1	0.0172105	8.49367	-7.87087	8.12159e-05	0.00913031
A_23_P142606	CRYGC	0.0158236	7.68242	-10.7325	9.95225e-06	0.00285314
A_32_P34444	FHOD3	0.0154984	9.36233	-7.48078	0.000113446	0.011033
A_23_P143857	LRRC3B	0.0144905	7.66988	-13.0261	2.58032e-06	0.00119704
A_24_P348861	TTTY15	0.0130465	6.24285	-20.9846	8.65798e-08	0.000193222
A_23_P30983	GJB7	0.0114424	7.9773	-17.8593	2.75133e-07	0.000336112
A_23_P319005	HMP19	0.0103448	10.8667	-5.4664	0.000817735	0.0301198
A_24_P2361	CLCNKA	0.010084	9.43698	-18.9871	1.775e-07	0.00028048
A_23_P163492	BAIAP3	0.00900466	9.89387	-20.8397	9.09982e-08	0.000193222
A_23_P217797	DDX3Y	0.00377828	8.9165	-44.3774	3.82674e-10	4.67487e-06
A_23_P85209	IL13RA2	0.00279754	9.56624	-8.2549	5.92044e-05	0.0076661
A_23_P324384	RPS4Y2	0.0026059	9.13579	-50.4583	1.50383e-10	4.67487e-06
A_23_P203318	FSHB	0.00201392	9.76191	-10.7184	1.00427e-05	0.00285314
A_32_P199462	C2orf80	0.00199793	8.84061	-20.9259	8.83388e-08	0.000193222
A_23_P259314	RPS4Y1	0.00172215	8.78134	-45.6679	3.1068e-10	4.67487e-06
A_23_P75283	RBP4	0.00160164	10.2252	-5.55583	0.000741524	0.0284865
