# Supplementary material for: TMT-based quantitative proteomics revealed follicle-stimulating hormone (FSH)-related molecular characterizations for potentially prognostic assessment and personalized treatment of FSH-positive non-functional pituitary adenomas
Source: EPMA J. 2019 Aug 29;10(4):395–414. doi: 10.1007/s13167-019-00187-w (PMC6882982; doi:10.1007/s13167-019-00187-w)
Supplement: Supplementary file 5 — (XLS 33 kb) [file 13167_2019_187_MOESM5_ESM.xls]

## Sheet: David分析差异基因KEGG
Supplemental Table 3. KEGG pathways invloved in differentially expressed genes between invasive and non-invasive nonfunctional pituitary adenomas
Category	Term	Count	%	p-value	Genes
KEGG_PATHWAY	hsa04015: Rap1 signaling pathway	14	2.47788	0.0104475	EGFR, FGFR3, GNAO1, FGF7, TLN2, FGF14, BCAR1, MAPK11, VEGFC, MAPK12, PLCB1, CALM2, PRKD3, ITGA2B
KEGG_PATHWAY	hsa04540: Gap junction	8	1.41593	0.0163945	EGFR, TUBB, TUBA3D, TUBA4A, PLCB1, TUBA1A, TUBA1B, TUBA1C
KEGG_PATHWAY	hsa04145: Phagosome	11	1.9469	0.0168053	RILP, TUBB, RAB7B, NOS1, TUBA3D, TUBA4A, TUBA1A, M6PR, TUBA1B, SEC61A1, TUBA1C
KEGG_PATHWAY	hsa05130: Pathogenic Escherichia coli infection	6	1.06195	0.0180008	TUBB, TUBA3D, TUBA4A, TUBA1A, TUBA1B, TUBA1C
KEGG_PATHWAY	hsa04912: GnRH signaling pathway	8	1.41593	0.0193933	EGFR, MAPK12, MAPK9, MAPK11, PLCB1, PLA2G4C, PRKCD, CALM2
KEGG_PATHWAY	hsa04750: Inflammatory mediator regulation of TRP channels	8	1.41593	0.027842	CYP2J2, MAPK12, MAPK9, MAPK11, PLCB1, PLA2G4C, PRKCD, CALM2
KEGG_PATHWAY	hsa04723: Retrograde endocannabinoid signaling	8	1.41593	0.032128	GNAO1, MAPK12, MAPK9, MGLL, GRIA3, MAPK11, GRIA4, PLCB1
KEGG_PATHWAY	hsa04660: T cell receptor signaling pathway	8	1.41593	0.0352187	PAK6, VAV3, MAPK12, PPP3R1, MAPK11, MALT1, MAP3K14, DLG1
KEGG_PATHWAY	hsa04370: VEGF signaling pathway	6	1.06195	0.0358915	SH2D2A, PTK2, MAPK12, PPP3R1, MAPK11, PLA2G4C
KEGG_PATHWAY	hsa00590: Arachidonic acid metabolism	6	1.06195	0.0381217	PTGES3, CYP4F8, CYP2J2, LTA4H, CYP4F2, PLA2G4C
KEGG_PATHWAY	hsa04728: Dopaminergic synapse	9	1.59292	0.0388142	GNAO1, MAPK12, MAOB, MAPK9, GRIA3, MAPK11, GRIA4, PLCB1, CALM2
KEGG_PATHWAY	hsa04010: MAPK signaling pathway	14	2.47788	0.0435223	EGFR, FGFR3, FGF7, FGF14, MKNK2, PPP3R1, MKNK1, MAPK11, MAPK12, MAPK9, PLA2G4C, MAP3K14, DUSP8, RASA2
KEGG_PATHWAY	hsa05203: Viral carcinogenesis	12	2.12389	0.0449934	CCNE1, DDX3X, CASP8, HDAC10, YWHAB, ACTN1, CDK6, EIF2AK2, HDAC9, YWHAE, RASA2, DLG1
KEGG_PATHWAY	hsa04510: Focal adhesion	12	2.12389	0.0462752	PAK6, EGFR, VEGFC, PTK2, LAMA3, VAV3, TLN2, BCAR1, MAPK9, ACTN1, COL11A1, ITGA2B
KEGG_PATHWAY	hsa04012: ErbB signaling pathway	7	1.23894	0.0466137	PAK6, EGFR, PTK2, NRG3, BTC, MAPK9, NRG2
KEGG_PATHWAY	hsa05031: Amphetamine addiction	6	1.06195	0.047878	STX1A, MAOB, PPP3R1, GRIA3, GRIA4, CALM2
